# Supplementary material for: SPP1 + macrophages cause exhaustion of tumor-specific T cells in liver metastases
Source: Nat Commun. 2025 May 7;16:4242. doi: 10.1038/s41467-025-59529-0 (PMC12059142; doi:10.1038/s41467-025-59529-0)
Supplement: Supplementary file 4 — Source Data [file 41467_2025_59529_MOESM4_ESM.xlsx]

## Sheet: Figure 1
	Figure 1A		Days				Figure 1C	IH Tumor 14 Days	SQ Tumor 14 Days	IH Tumor 21 Days	SQ Tumor 21 Days		Figure 1D	IH Liver	IH TIL	TV Lung	Subcutenous TIL	Subcutenous Liver	Tumor Free Liver	Tumor Free Lung
		Group	7	14	21			0.20775	0.02681	0.5439	0.2675			2.55	7.52	0.57	3.96	0.75	0.11	0.86
		IH Liver	0.95	9.64	3.56			0.07844	0.14204	0.2977	0.1728			6.28	17.9	0.67	7.06	0.13	0.53	0.76
			11	4.24	15.2			0.11217	0.29051	2.6583	0.0396			10.2	20.9	2.19	6.87	0.18	0.058	1.34
			1.08	22.9	21.8			1.18954	0.23462	1.156	0.8562			11.7	3.48	0.87	1.12	0.36	1.4	1.34
			0.93	4.75	22.7			0.13565	0.0083	1.1686	0.0732					0.52	1.43	0.031	0.13	0.86
			2.24	14.1	28.9					2.2801							2.06	0.028
					10.3					0.6419
					10.3
		IH Spleen	1.25	2.39	0.73
			0	2.09	0.7
			0.82	0.86	0.87
			0.94	1.06	0.69
			1.11	1.22	0.91
					0.73
					0.61
		SQ Liver	1.3	3.66	0.98
			0.79	1.98	2.83
			0.74	2.14	0.57
			1.35	2.65	2.54
			1.06	4.86	0.72
		SQ Spleen	4.81	3.16	0.76
			0.99	1.68	1.27
			0.9	1.77	0.6
			1.01	2.31	0.58
			0.86	3.21	0.68
		TF Liver	0.79	1.27	0.27
			0.8	2.2	0.19
			0.74	1.88	0.25
			0.68	1.88	0.39
			0.67	1.89	0.39
		TF Spleen	0.93	1.91	0.48
			1.28	0.88	0.46
			1.02	1.91	0.53
			2.17	1.81	0.58
			0.83	1.4	0.6
		IH TIL	1.82	63.6	32.5
			50.9	57.7	66
			1.68	81.9	70.7
			1.97	67.6	76.4
			3.67	77	58.3
					38.5
					59.8
		SQ TIL	3.21	47.2	32.6
			1.48	9.04	64.4
			0.68	40.1	19.7
			1.67	40.9	56.7
			9.09	32.8	48.1

## Sheet: Figure 2
	Figure 2A		Days				Figure 2C		Days				Figure 2E		Days				Figure 2G		Days
		Group	7	14	21			Group	7	14	21			Group	7	14	21			Group	7	14	21
		IH Liver	9.04	89.8	82			IH Liver	10.2	58.6	13.3			IH Liver	6.58	69	67			IH Liver	12.3	72.5	0
			84.9	80.1	97				20.8	50.8	28				13.6	44.6	81.6				57.3	61.7	0.21
			35.8	94.6	95.8				11.9	54.9	21.2				12.9	77.9	80.7				35.9	79.9	0.13
			7.26	73.2	96.1				12.3	36.5	19.2				9.29	56.9	76				17.1	48.1	0.14
			19.8	91.8	97.2				71.3	53.6	21.4				12.1	59.6	83.8				42.2	74.2	0.032
					92.2						24.6						85.8						0.12
					94.2						30.8						87.5						0.13
		IH Spleen	2.31	7.08	42.9			IH Spleen	4.62	3.54	14.3			IH Spleen	2.79	3.22	21.7			IH Spleen	12.3	19.2	0
			15.5	6.03	8.89				2.5	3.97	4.44				0	1.71	16.2				36	20.9	0
			0.82	8	58.6				0	2.93	6.9				2.17	3.28	45.7				11.4	25.4	0		Figure 2I	IH IgG	IH ⍺CD8	SQ IgG	SQ ⍺CD8
			0.76	16.5	39.1				1.13	8.7	5.92				2.53	3.56	33.2				12.5	18.8	0			0.1755	0.1386	0.0556	0.1696
			4.54	5.44	48.4				9.08	3.33	6.45				2.36	2.54	37.3				22.8	19.1	0			0.6661	0.7164	0.07	0.197
					25.9						5.56						23.7						0			0.6388	0.7847	0.0779	0.4577
					15.7						0.83						13						0			0.7938	0.5893	0.1094	0.3874
		SQ Liver	4.55	4.59	59.6			SQ Liver	4.55	8.32	15.5			SQ Liver	6.02	3.91	47.9			SQ Liver	36.5	84.6	0			1.6951	2.9494	0.0594	0.4356
			19.5	22.8	53				29.2	17.8	13.9				11.4	14.7	43.5				12.5	25.6	0.87			0.255	0.4563	0.0054	0.2034
			22.4	30.3	24.2				14.9	20.3	6.06				17	17.3	25.3				10.6	38.3	0			1.1045	0.569	0.0668	0.137
			18.8	11.6	81.1				50	18.4	18.2				8.82	12.5	74.9				42.9	65.2	0.62				0.437	0.026	0.1517
			16.2	7.79	25.6				12.8	8.44	8.93				12.8	7.9	21.4				18.2	73.2	0					0.0126	0.1969
		SQ Spleen	0.56	0.15	9.13			SQ Spleen	0.45	3.56	1.33			SQ Spleen	2.17	1.3	7.66			SQ Spleen	23	66.6	0.22						0.3111
			0.94	0.55	3.31				0.19	0.32	0.41				2.42	2.23	5.1				9.15	13.7	0.64						0.1602
			1.67	0.99	4.36				0.17	0.89	0.28				2.46	2.25	5.21				12.5	20.2	0
			0.67	1.07	8.84				3.36	4.15	1.83				3.14	2.15	10.7				18.3	34.6	0
			1	0.15	2.01				0	2.53	0.2				1.52	1.12	6.93				9.69	65.6	0.64
		IH TIL	23.7	85.9	92.6			IH TIL	28.9	65.8	40			IH TIL	33.3	71	99.2			IH TIL	60	94.1	89.9
			94	87.1	93.2				32.1	72.2	42.2				18.3	69.1	99.1				69.1	50	91.4
			18	90.5	92.4				41.8	66.4	71.5				48	72.5	96.6				39.3	23.5	59.1
			17.9	88	89.9				38.5	54.3	17.3				40.7	47.5	99.2				50	52.6	80.9
			24.3	86.5	89.9				83.8	63.6	40.4				36.9	58.8	85.7				42	74.7	100
					82.6						39.1						100						100
					87.4						34.7						98.1						82
		SQ TIL	33.3	79.1	85.9			SQ TIL	33.3	71.3	43.3			SQ TIL	66.7	86.8	99.6			SQ TIL	75	69.6	68.7
			0	34.7	87.2				0	42.6	43				0	44.5	99.6				100	75.5	76.3
			40	71.9	75.2				10	49	31.8				20	75.3	96.7				50	61.3	76.4
			28.6	77.9	82.8				28.6	67.7	36.1				50	79.8	99.3				100	78.4	49.8
			62.5	65.4	80.6				25	72.1	38.9				0	75.9	99.4				50	66.7	55.7
	Figure 2B		Liver	TIL			Figure 2D		Liver	TIL			Figure 2F		Liver	TIL			Figure 2H		Liver	TIL
		AH1+	89.8	85.9				AH1+	58.6	65.8				AH1+	69	71				AH1+	72.5	94.1
			80.1	87.1					50.8	72.2					44.6	69.1					61.7	50
			94.6	90.5					54.9	66.4					77.9	72.5					79.9	23.5
			73.2	88					36.5	54.3					56.9	47.5					48.1	52.6
			91.8	86.5					53.6	63.6					59.6	58.8					74.2	74.7
		AH1-	19.4	44.2				AH1-	16.6	28.4				AH1-	27.8	42.6				AH1-	13.2	61.5
			10.3	70.8					7.79	50.1					15.8	58.9					12	33.3
			9.71	37.4					7.11	24.4					23.6	33.1					13.7	6.67
			4.87	51.7					3.83	30.2					14.1	32.4					5.12	29.1
			17.4	48.1					15.1	35.2					25.5	43.8					17.7	49.4

## Sheet: Figure 3
	Figure 3A	Hepatic Metastasis	Hepatic Surrounding Tissue	Primary CRC Tumor	Colon Surrounding Tissue	PBMC	Lymph Node
		2.2187	2.46394	3.44828	1.20846	4.54545
		3.42466	1.77239	3.28947	1.45631	1.89125	3.07263
		2.29446	2.00562	1.74927	3.2967	0	3.44828
		3.02067	2.574	1.1236	2.55102	0	3.18182
		5.64784	2.4881	2.37389	0.535834	0.443951	3.12826
		4.07509	2.73075	2.00573	2.23214	1.84332	3.71471
		2.81996	2.23005	2.90847	0.883392	0.950735	2.42588
		6.36364	2.04991	2.35935	0.715308	0.210971	3.88693
		4.875	1.81612	2.13675	1.17801	0.967118	0.569801
		2.57143	2.17182	2.93255	2.16607	0.719425	2.3743
	Figure 3B		hC02_CD8_Tcm-GPR183	hC03_CD8_Temra-CX3CR1	hC04_CD8_Temra-CX3CR1|RGS1	hC05_CD8_Tem-GZMK	hC06_CD8_Tem-CXCR5	hC07_CD8_IEL-CD160	hC08_CD8_Trm-CD6	hC09_CD8_Trm-XCL1	hC10_CD8_Trm-KLRB1	hC11_CD8_Tex-LAYN	hC12_CD8-HSPA1A	hC13_CD8-MKI67	hC14_CD8_MAIT-SLC4A10
		Hepatic Metastatic Tumor	0	0	0.271739	0.815217	6.79348	3.80435	1.63044	0.815217	2.44565	66.5761	0	14.6739	2.17391
		Primary CRC Tumor	0	0.628931	0	3.14465	7.54717	10.0629	5.03145	0.628931	1.25786	49.0566	5.03145	8.80503	8.80503
	Figure 3C	hC02_CD8_Tcm-GPR183	0
		hC03_CD8_Temra-CX3CR1	0.929368
		hC04_CD8_Temra-CX3CR1|RGS1	7.0632
		hC05_CD8_Tem-GZMK	2.97398
		hC06_CD8_Tem-CXCR5	11.5242
		hC07_CD8_IEL-CD160	0.371747
		hC08_CD8_Trm-CD6	2.04461
		hC09_CD8_Trm-XCL1	13.3829
		hC10_CD8_Trm-KLRB1	36.6171
		hC11_CD8_Tex-LAYN	2.04461
		hC12_CD8-HSPA1A	1.67286
		hC13_CD8-MKI67	6.3197
		hC14_CD8_MAIT-SLC4A10	15.0558
	Figure 3D	hC02_CD8_Tcm-GPR183	0
		hC03_CD8_Temra-CX3CR1	0
		hC04_CD8_Temra-CX3CR1|RGS1	0
		hC05_CD8_Tem-GZMK	0
		hC06_CD8_Tem-CXCR5	2.8986
		hC07_CD8_IEL-CD160	73.913
		hC08_CD8_Trm-CD6	8.6957
		hC09_CD8_Trm-XCL1	1.4493
		hC10_CD8_Trm-KLRB1	1.4493
		hC11_CD8_Tex-LAYN	4.3478
		hC12_CD8-HSPA1A	5.7971
		hC13_CD8-MKI67	1.4493
		hC14_CD8_MAIT-SLC4A10	0
	Figure 3E	hC02_CD8_Tcm-GPR183	0
		hC03_CD8_Temra-CX3CR1	69.0909
		hC04_CD8_Temra-CX3CR1|RGS1	0
		hC05_CD8_Tem-GZMK	21.8182
		hC06_CD8_Tem-CXCR5	0
		hC07_CD8_IEL-CD160	0
		hC08_CD8_Trm-CD6	0
		hC09_CD8_Trm-XCL1	0
		hC10_CD8_Trm-KLRB1	0
		hC11_CD8_Tex-LAYN	0
		hC12_CD8-HSPA1A	0
		hC13_CD8-MKI67	9.09091
		hC14_CD8_MAIT-SLC4A10	0
	Figure 3F	hC02_CD8_Tcm-GPR183	1.52672
		hC03_CD8_Temra-CX3CR1	0.763359
		hC04_CD8_Temra-CX3CR1|RGS1	0.763359
		hC05_CD8_Tem-GZMK	0.763359
		hC06_CD8_Tem-CXCR5	19.8473
		hC07_CD8_IEL-CD160	5.34351
		hC08_CD8_Trm-CD6	2.29008
		hC09_CD8_Trm-XCL1	2.29008
		hC10_CD8_Trm-KLRB1	5.34351
		hC11_CD8_Tex-LAYN	16.7939
		hC12_CD8-HSPA1A	26.7176
		hC13_CD8-MKI67	17.5572
		hC14_CD8_MAIT-SLC4A10	0

## Sheet: Figure 4
	Figure 4A	IH	SQ
		15.2	11.4
		18.2	11.6
		25.5	10.3
		23.8	14.5
		35.7	12.7
		30.4
		29.5
		37
	Figure 4B	IH	SQ
		71	56
		59.2	67.9
		70.2	64.4
		69.8	62.5
		77.2	65.4
		76.6
		65
		75.7
	Figure 4C	IH	SQ
		18.5	31.2
		22.1	46.2
		11.3	39.6
		12.2	23.4
		24.9	23.8
		12.9
		11.9
		10.4
	Figure 4D	%SPP1+ of F4/80	Tumor Weight
		15.2	0.12446
		18.2	0.56539
		25.5	0.10788
		23.8	0.14268
		35.7	4.02224
		30.4	0.76924
		29.5	2.681
		37	0.50024
		11.4	0.57931
		11.6	0.0182
		10.3	0.02661
		14.5	0.01314
		12.7	0.02338
	Figure 4E	Hypoxia	Normoxia
		56.8	38.5
		10.1	7.51
		12.4	11.1
		16.3	12.2
	Figure 4F	Hypoxia	Normoxia
		1.91	1.29
		3.1	2.32
		2.45	2.15
		6	5.45
	Figure 4G	Hypoxia	Normoxia
		20.2	28.4
		33.3	41.9
		38.1	44.2
		38.4	44.6
	Figure 4H	Hypoxia	Normoxia
		2848	2765
		3356	2668
		3090	2824
		3935	3404
	Figure 4I	IgG	Spp1	Spp1 aCD44
		-1.84409	0.927073	0.575649
		-1.84041	1.62387	0.55791
	Figure 4J	IgG	Spp1	Spp1 aCD44
		-1.47867	0.578909	0.275004
		-1.82444	1.73732	0.711876
	Figure 4K	IgG	Spp1	Spp1 aCD44
		-1.7688	0.613761	0.551514
		-1.57467	1.49351	0.684691
	Figure 4L	IgG	Spp1	Spp1 aCD44
		-1.20442	0.458478	0.512234
		-1.36536	1.30563	0.293446
	Figure 4M	IgG	Spp1	Spp1 aCD44
		-1.73215	0.813303	0.794701
		-2.02819	1.56159	0.59075

## Sheet: Figure 5
	Figure 5A		TRP2+	TRP2-
		Spp1 KO	42.4	18.9
			29.9	14.7
			31.5	15
			40.2	30.7
			31.1	16.3
			31.6	17.6
		WT	46.2	19.7
			25.7	16
			62	23.2
			48.6	12.2
			66	29.3
			63.9	29.5
			60.5	58.8
	Figure 5B		TRP2+	TRP2-
		Spp1 KO	33.9	10.1
			25.4	5.53
			23.2	7.39
			9.8	3.76
			22.4	7.07
			23.8	9.22
		WT	28.8	3.63
			13.6	3.59
			47.2	11.5
			42.8	3.86
			54.2	6.92
			49	14.2
			17.2	12.7
	Figure 5C		TRP2+	TRP2-
		Spp1 KO	20.3	19.6
			26.9	23.4
			21.1	21.8
			22.5	43.5
			22.2	26.8
			25.1	25.4
		WT	23.1	22.5
			26.7	29.4
			49.1	33.6
			42	25.3
			53.4	38.1
			55.3	39.4
			19.9	57.2
	Figure 5D		TRP2+	TRP2-
		Spp1 KO	35.6	43.5
			40.3	24
			42.3	28.6
			25.5	14
			30.9	20.7
			32	14.8
		WT	23.1	39.6
			31.1	10.9
			16	7.43
			19.8	13
			12.6	10.5
			13.7	9.79
			24.9	3.76
	Figure 5E		SPP1 KO	WT
		Male	0.1838	0.9869
		Male	0.2599	0.3719
		Female	0.543	0.5381
		Female	0.0543	0.5284
		Female	0.3783	0.5606
		Male	0.013	0.208
		Male	0.132	0.7804
		Female	0.096	0.06
		Female	0.219	0.135

## Sheet: Figure 6
	Figure 6F	⍺SMA+	⍺SMA-		Figure 6G	⍺SMA+	⍺SMA-		Figure 6H	⍺SMA+	⍺SMA-		Figure 6I	⍺SMA+	⍺SMA-		Figure 6J	⍺SMA+	⍺SMA-		Figure 6K	⍺SMA+	⍺SMA-
		0.001049	0.000357			37.14	91.38			534.71	905.37			164.86	229.78			294.76	333.04			78.61	196.09
		0.000767	0.000545			40.54	109.97			455.22	1346.73			190.38	341.05			146.23	440.76			178.09	478.24
		0.001612	0.000639			23.07	53.93			140.71	270.76			67.51	184.73			49.17	115.45			51.49	141.55
		0.000693	0.00115			22.44	44.09			251.58	299.11			90.89	224.17			46.92	68.41			87.11	171.44
		0.000556	0.00095			19.7	41.89			81.54	179.04			66.99	83.51			43.21	104.47			44.77	157.17
		0.000387	0.00019			54.28	95.94			263.24	602.67			259.64	386.22			127.76	223.33			139.23	271.44
		0.000591	0.000641			83.8	102.47			594.93	504.52			387.72	326			177.99	172.47			133.11	179.45
		0.000648	0.000565			28.23	44.49			122.01	305.34			77.64	139.17			61.38	113.4			73.97	127.71
		0.000687	0.000741			39.26	85.61			257.05	363.42			252.58	474.65			68.54	109.95			199.29	213.56
		0.001637	0.001135			68.3	58.59			179.13	250.39			154.4	140.37			105.93	154.87			157.8	225.69
		0.000607	0.000643			29.93	55.47			212.53	382.14			89.41	113.74			52.27	100.42			55.84	93.37
		0.0011	0.00054			25.3	47.66			226.68	299.38			108.12	177.46			48.77	105.85			78.7	116.63
		0.000472	0.000473			42.53	58.21			555.84	480.83			178.12	224.42			141.81	181.03			105.19	125.08
		0.003451	0.001397			28.81	78.3			93.4	407.59			73.35	197.5			38.3	102.83			109.56	335.65
		0.001036	0.001015			18.74	31.68			162.24	185.52			37.35	69.29			53.54	69.64			61.45	118.43
	Figure 6L	⍺SMA+	⍺SMA-		Figure 6M	⍺SMA+	⍺SMA-		Figure 6N	⍺SMA+	⍺SMA-		Figure 6O	⍺SMA+	⍺SMA-
		87.33	120.82			67.54	71.95			2260.53	1306.92			2070.17	1041.22
		175.28	70.85			92.98	51.24			282.76	1023.58			243.28	591.75
		201.33	156.59			96.09	118.17			179.61	634.37			119.13	588.69
		83.66	58.94			66.19	23.83			94.39	166.99			59.99	69.63
		183.7	130.68			133.41	88.95			1024.3	441.22			210.77	230.34
		126.5	200.29			92.1	148.76			116.64	168.15			97.02	100.59
		160.59	81.19			86.71	42.35			156.28	277.01			111.17	162.85
		115.1	132.21			84.36	65.21			61.05	125.23			60.47	71.85
		89.13	156.21			53.77	91.52			168.64	124.23			152.02	71.99
		153.06	69.47			55.49	42.08			237.17	370.95			106.31	157.61
		62.44	60.02			42.33	32.28			81.86	115.38			50.06	54.91
		82.57	133			60.14	68.91			414.56	342.76			217.34	192.22
		76.57	77.91			58.07	56.71			144.04	193.56			105.07	103.78
		64.56	76.63			50.57	44.8			82.12	129.74			67.34	75.16

## Sheet: Figure 7
	Figure 7A	7	14	21		Figure 7B	7	14	21		Figure 7C	7	14	21		Figure 7D	7	14	21		Figure 7E TGFB1	%FN1 MT	%TGBFB1 in PT		Figure 7F TGFB1	%FN1 PT	%TGBFB1 in PT		Figure 7G TGFB1	%Spp1 of Macrophages MT	%TGBFB1 in PT		Figure 7H TGFB1	%Spp1 of Macrophages PT	%TGBFB1 in PT
		-266.224	1226.11	24312.8			-364.071	20324.8	27672.7			-62.9082	33117.5	3501.57			274.293	1829.38	163.203			0.720222	17.7353			0.818554	17.7353			2.38095	17.7353			13.0435	17.7353
		129.864	10158.2	25414.6			263.457	3229.06	14841.7			4318.11	5780.07	25302.2			862.376	36.4135	1720.23			3.88349	21.699			5.86381	21.699			27.6596	21.699			0	21.699
		-91.0975	-131.014	1505.92			-150.323	873.234	9205.24			819.418	2606.55	525.599			323.501	317.063	284.809			3.87991	46.2589			7.95725	46.2589			45.6693	46.2589			20.9302	46.2589
		105.405	8465.07	2584.35			84.7647	1106.07	37777.5			9278.39	7791.44	27514.3			-36.7541	157.89	2125.47			3.64753	26.7766			0.41979	26.7766			33.0166	26.7766			24.0741	26.7766
		1489.91	1329.35	37253.5			513.906	1297.6	140655			-142.115	10371.4	27078.4			101.03	2463.19	985.608			1.21642	49.679			0.499406	49.679			31.7406	49.679			27.1845	49.679
		210.593	11234	30010.1			-13.2267	1540	2724.04			-822.968	2714.69	2653.62			-59.3808	329.737	387.483			3.00752	28.0289			1.74706	28.0289			23.7726	28.0289			38.7324	28.0289
		-406.719	539.538	640.417			223.083	899.855	27199.9			-174.007	5431.04	19003.6			49.9958	-185.052	1780.72			2.41366	48.4325			0.646412	48.4325			21.49	48.4325			13.9073	48.4325
		-163.399	341.087	9586.37			-116.158	1521.73	8085.28			11.9927	4170.46	1444.17			591.604	-143.572	589.303			9.4632	65.6738			0.912803	65.6738			60.3723	65.6738			30.8789	65.6738
		-145.326	7412.3	1596.2			247.829	4604.07	37762			2047.99	3185.2	3965.16			-31.2992	-309.929	741.417			15.9621	60.689			3.09055	60.689			72.3833	60.689			9.61183	60.689
		6087.83	6826.99	15924.5			2069.8	6914.15	13335.4			2752.14	7857.97	20902			128.944	398.842	2336.26			5.61677	41.3315			0.194175	41.3315			43.5093	41.3315			12.4352	41.3315
		558.859	972.093	-466.618			-736.516	-187.704	58969.7			3518.42	22.9978	30867.2			-62.7788	2365.91	2517.68
		233.074	216.987	12040.6			134.98	7056.73	7439.94			11162.5	11507.8	1468.2			215.288	377.159	481.329		Figure 7E IL6	%FN1 MT	%IL6 in PT		Figure 7F IL6	%FN1 PT	%IL6 in PT		Figure 7G IL6	%Spp1 of Macrophages MT	%IL6 in PT		Figure 7H IL6	%Spp1 of Macrophages PT	%IL6 in PT
		-125.923	1674.74	13404.5			-302.715	6639.17	33995.3			4248.48	6978.28	39517.8			269.702	94.2538	1772.13			0.720222	0.515703			0.818554	0.515703			2.38095	0.515703			13.0435	0.515703
		397.047	65.0328	5671.17			304.701	8582.13	35522.9			345.174	29605.2	845.492			6.68481	307.21	662.855			3.88349	2.71122			5.86381	2.71122			27.6596	2.71122			0	2.71122
		67.9274	479.223	16613.1			771.758	11160.8	20511			1002.18	23597.2	17296.5			-13.7164	87.2194	2190.8			3.87991	3.11758			7.95725	3.11758			45.6693	3.11758			20.9302	3.11758
		458.578	-250.882	20524.8			251.752	13397	40020.7			935.796	63753.7	22992.8			40.2744	1627.16	2097.51			3.64753	0.749625			0.41979	0.749625			33.0166	0.749625			24.0741	0.749625
		265.205	505.289	13415.8			-34.6216	-399.645	7963.65			5414.43	-24.1342	769.888			4059.97	255.608	244.023			1.21642	1.02259			0.499406	1.02259			31.7406	1.02259			27.1845	1.02259
		246.073	916.97	990.074			354.729	4173.13	10949.2			724.695	5097.38	2693.41			-312.058	138.142	603.527			3.00752	0.322826			1.74706	0.322826			23.7726	0.322826			38.7324	0.322826
		602.88	297.528	17785.7			161.855	5942.86	66835.2			-237.064	7295.29	38214.2			-124.403	-336.285	2669.09			2.41366	0.614092			0.646412	0.614092			21.49	0.614092			13.9073	0.614092
		231.589	234.499	722.851			349.547	4949	22756.7			11789.7	6410.47	21597.4			258.927	213.303	2576.04			9.4632	3.84338			0.912803	3.84338			60.3723	3.84338			30.8789	3.84338
		430.96	868.928	25854.5			58.2958	930.509	102784			416.374	4913.5	14927.5			-14.6155	2336.44	1647.14			15.9621	2.08661			3.09055	2.08661			72.3833	2.08661			9.61183	2.08661
		316.303	-57.4081	14267.3			1088.52	1167.08	30117.6			5214.65	9818.78	25380.9			262.394	89.7802	2271.73			5.61677	1.69209			0.194175	1.69209			43.5093	1.69209			12.4352	1.69209
		220.468	360.615	22622.1			1119.49	-578.773	12584.1			3813.49	-110.163	4677.5			36.0777	295.309	224.485
		2194.36	7752.64	23453.8			180.558	-115.783	35873.4			399.94	465.084	32353.8			-375.282	62.7652	2146.49
		59.2606	7299.58	-122.812			2882.08	3464.24	35622.6			5740.49	5007.13	22146.5			-68.4118	-159.322	3219.8
		4718.92	671.604	480.86			6914.93	169.018	148113			17997.8	341.926	46019			127.862	-238.62	1573.69
		-329.078	265.297	40616.4			7545.98	7839.02	35644.5			11914	7967.09	25019.9			6602.84	-72.651	2329.01
		1072.86	35.226	31317.6			-47.7409	994.455	27528.3			493.46	4112.91	5250.61			592.078	53.813	545.522
		516.297	-46.1348	12377			67.8971	820.067	35359.6			195.525	6109.17	26348.6			176.358	28.0508	1862.85
		124.937	5019.29	28749.1			62665.9	996.896	88201.9			6549.26	7148.01	38517.7			-38.5804	-89.2103	3921.63
		-21.0038	389.541	403.585			7.73353	7151.61	41125.2			520.732	5758.85	25641.7			196.342	50.9443	3105.13
		-82.5725	-181.366	7842.97			813.934	1541.2	55546.8			-287.013	6500.14	42448.9			682.308	-41.9489	1189.76
		-151.648	403.676	19848.7			395.454	-376.171	38676.6			161.588	2362.16	20367.9			1662.46	393.698	1677.83
		-9.98125	3839.54	12626			775.711	406.647	20225.7			5646.61	361.414	2612.24			133.56	-109.63	443.515
		260.898	732.347	23448			865.737	2816.93	49359.9			128.512	12387.3	25505.3			-581.485	31.4391	2704.68
		125.524	8076.47	32655.8			-132.393	-643.731	37532.1			-177.973	2926.16	2800.79			246.04	-228.155	2265.52
		81.2645	381.429	523.043			286.092	273.562	65091.3			864.495	4647.93	30352.9			-25.0617	28.9408	3314.96
		9.36153	1068.32	25717.7			-135.49	-118.18	23275.9			1422.95	40.3134	1830.78			-65.7664	132.245	157.984
		324.548	438.525	8607.02			213.249	5091.63	41314			724.087	5603.52	13057.8			-32.6758	-138.507	1449.44
		521.71	146.397	16625.1			441.183	1147.86	50193.4			11.7938	4932.74	15833.7			30.9338	472.55	1044.14
		325.974	1193.99	20969			116.792	1536.15	60816.2			8023.07	3949.59	22536.9			231.879	141.099	1145.39
		144.947	912.523	32452.3			230.041	3619.56	3030.35			2926.81	11780.9	2647.23			-128.085	38.4614	439.832
		176.167	-138.157	20564.7			1659.27	4290.38	19934			9913.65	8092.88	19437.5			-78.1044	189.228	1537.56
		318.561	-139.531	24933.4			328.394	1697.44	42077.7			-570.02	9654.22	29562.8			139.899	476.861	1505.59
		-85.0369	474.019	21987.2			305.905	2489.61	82792.4			-296.234	14483.6	6959.88			310.383	324.462	786.828
		213.487	8799.87	18652.7			118.288	705.756	51607.3			12610.3	1791.21	24636.8			-42.7455	72.2798	1875.26
		168.736	644.448	37698.7			190.917	5632.63	72330.9			979.027	2543.01	30216.5			2057.07	-167.346	927.402
		-484.475	331.194	500.955			-296.93	181.163	70301.5			303.768	3423.22	24261.7			726.78	37.7603	4331.46
		502.903	-44.635	1159.11			385.592	-230.707	21902			192.343	-75.4367	3028.1			-309.266	177.349	1352.57
		199.741	7.43159	12029			-357.822	-441.063	18970.6			427.201	25486.5	4982.55			2121.86	2785.54	845.949
		30.8636	438.17	23366.8			-84.7918	1376.41	9332.7			16045.2	3267.04	5306.19			-106.179	117.849	204.552
		335.229	353.852	860.563			-0.771279	691.5	35787.8			-58.7235	5937.05	36654.5			248.899	103.554	2165.55
		512.968	126.219	9287.25			216.371	6929.08	43128.5			1120.06	13835.8	4709.51			1943.25	-272.883	2832.56
		153.138	54.196	17200.8			88.6816	124.16	32472			167.345	6462.03	27361.5			394.472	250.725	2197.64
		-403.903	483.011	21688.3			-106.367	2261.77	39178.7			11887.8	5200.23	21534.9			41.6925	403.609	2023.68
		338.432	238.727	39290.1			802.054	1428.09	8276.19			352.762	9278.82	1318.2			167.577	-23.8348	816.857
		217.468	126.036	376.461			100.612	3585.64	27218.4			-303.356	8765.36	3601.29			10.6693	233.893	852.201
		318.525	178	15013.9			344.587	529.869	62097.8			2678.19	8459.73	21846.1			72.5854	61.5831	3149.09
		565.654	503.563	26234.5			613.272	65.103	78154.4			16639.3	6066.73	29249.5			-25.6134	256.153	3258.61
		252.904	-16.5125	21493.5			227.149	-66.1019	8628.97			684.101	878.031	2795.38			348.317	203.938	488.699
		409.899	-34.7278	22899.3			-154.507	888.839	1758.14			-71.8402	12522.3	2450.7			-74.7242	205.84	510.48
		1964.48	541.04	26400.6			3165.51	2924.46	23961.3			14502	10801.3	13547.6			340.675	131.38	1738.2
		201.639	-90.1815	5899.23			4345.61	15087.7	49694.7			2772.42	6991.32	27174.2			742.774	-164.093	2800.12
		58.1932	217.683	32652.6			71.6636	4094.67	50454.7			318.161	1110.99	33994.2			146.218	551.328	1959.84
		-46.348	458.883	15683.4			-118.431	267.509	858.039			1376.51	217.429	2548.24			40.9831	137.374	781.87
		201.78	-89.048	10163.3			296.633	847.524	71685.5			-82.1796	3618.18	37996.2			-126.17	-222.848	1485.49
		159.172	307.73	15394.2			1135.87	1280.24	32492.9			7448.24	5432.8	6498.1			68.012	102.008	2901.34
		-152.647	374.901	13628.3			-151.701	732.137	51877.8			313.086	6340.09	40821.6			358.855	-351.811	1477.82
		156.642	981.686	19.5249			-371.256	6523.13	17031.6			391.589	7976.66	6238.48			552.438	-58.5865	759.79
		89.1415	-155.427	30516.2			957.47	505.831	36481			7695.57	7609.05	30617.7			124.796	-186.46	2044.93
		49.2121	12604.1	5539.96			101.375	2385.3	30565.9			662.278	5533.82	5562.12			140.16	-86.9715	9674.62
		28.5371	348.125	101.301			412.977	-1327.21	1212.21			871.176	12713.9	756.343			-201.071	87.9635	316.12
		749.57	606.769	12648.9			17.4578	2750.1	17904			-44.6571	2222.03	13215			4079.13	-204.759	1527.4
		375.335	410.103	11614.7			102.64	1495.67	12270.2			26.806	10437	10924.8			441.754	-77.1381	2126.85
		-203.168	-53.3752	24342.8			3130.81	2123.34	45345.8			7556.23	8189.93	3288.18			93.8655	131.88	2388.98
		377.214	-69.1173	25935.3			528.007	4597.14	48172.3			1478.99	8318.67	29860.2			-156	-18.6079	1104.63
		-40.8206	351.91	10.1771			342.857	8269.44	56677.6			3606.31	3331.41	26481.9			1334.07	-81.389	1446.91
		234.233	-10.3038	7736.67			3216.37	2777.22	10260.2			8046.95	7543.61	657.098			-100.804	-139.11	569.911
		593.173	470.088	249.3			72.885	1181.88	10405.5			-16.9159	11533.4	2509.77			126.87	-207.353	293.484
		-265.848	257.933	1140.52			864.507	1342.63	6032.53			9952.1	6480.14	2893.65			-37.6477	-273.415	411.276
		34.5032	515.396	30092.9			527.143	2023.89	21716.8			88.6916	6324.77	29344.2			80.274	-451.637	1512.25
		-349.989	742.254	20320.3			-31.237	775.128	43094.7			36.1715	3914.84	12104.2			251.013	111.743	2866.84
		97.6007	9249.86	-18.5162			131.205	2283.37	59099.5			579.077	15265.7	7693.23			33.46	370.739	1005.38
		144.323	825.58	211.146			-45.2695	1597.47	24766.3			1074.98	9580.91	9120.49			136.702	309.449	-8.45749
		1603.55	573.263	25054.6			575.378	2657.88	39385.8			24.611	3378.32	35402.7			-27.0346	244.428	4518.36
		-345.584	11669.3	15769.5			-78.2867	1641.02	34199.8			181.338	3997.58	32187.6			368.367	305.928	1895.94
		406.507	1447.04	35342.8			106.959	652.024	36410.3			471.537	8153.09	4125.92			172.697	160.574	2666.99
		2967.78	372.653	21764.8			423.62	4889.59	12384.3			750.155	8278.94	7625.79			-211.611	71.2961	-20.8289
		120.698	433.524	21510.9			552.082	526.457	63493.1			2458.59	-143.124	20222.4			1101.75	1.55255	4762.75
		-212.681	938.598	49194.8			293.168	-318.171	25847			325.154	2946.39	12674.2			-179.408	272.357	2024.39
		-301.981	277.822	8740.48			407.06	1362.89	26285.7			449.148	6235.88	36946			-35.6016	-22.276	2136.02
		20.0228	231.893	47973.5			128.235	3245.09	19910.2			-50.3044	11021.4	31656.5			337.643	381.948	2956.95
		-290.566	-69.0276	17084.9			219.008	-260.48	29536.3			625.01	117.065	23447.9			81.3749	475.463	1712.89
		-96.6338	982.058	34309.9			32.045	2795.05	39426.2			3545.43	7773.35	38082			39.4811	496.128	2221.2
		242.267	71.3104	22091			2049.75	-50.3152	25736			14177.4	331.74	15376.5			267.444	204.173	255.293
		337.073	550.36	-52.9399			-84.1492	4065.83	28963			-344.234	8918.66	22971.9			89.2825	242.248	1020.03
		83.0192	-5.40591	23584.6			-23.1059	1675.17	72909.1			6706.22	16121.3	43152.6			-105.344	302.638	4374.95
		143.12	346.385	166.976			454.88	1782.84	26634.6			9719	3873.96	14485.5			-10.0062	115.753	2582.88
		1596.83	-8.33143	26231.1			-58.5849	396.379	32246.7			2404.25	450.859	30946.6			235.801	85.3208	1186.2
		31.2881	-49.9513	12261.3			475.865	520.147	22896.9			321.471	449.612	12541.4			1724.52	-192.85	3088.33
		1697.41	312.379	28595.6			97.3816	713.511	1927.1			3224.52	5007.31	1944.37			307.484	773.188	877.564
		65.1159	173.053	13426.4			-329.411	64.7692	21636.8			182.273	7343.16	4259.79			-14.8701	-188.715	705.147
		407.968	233.615	30986.5			52.456	295.674	22059.1			1058.2	4096.37	4194.94			55.6644	457.742	3497.9
		-72.3229	777.121	21861.1			668.586	-454.058	14883.2			1368.39	3254.22	11271.8			-212.889	132.249	2054.04
		9102.06	484.253	10385.4			294.854	-364.858	13274.7			578.936	694.685	12522.5			-6.2039	393.64	1479.21
		1147.36	232.317	19738.8			3204.69	-398.166	1549.56			8741.37	1327.74	1586.96			120.08	1524.18	-27.1206
		309.145	47.9457	522.566			187.744	10000.1	17336.5			392.866	6266.96	20444.9			-362.285	135.935	1786.6
		223.43	4343.69	41878.1			-144.148	49943.6	34867.8			127.86	21547.1	27685.5			88.9787	-248.621	2541.06
		5127.41	-304.466	410.983			9750.41	245.234	18077.1			11650	253.263	33004.4			170.486	-43.2207	1660.76
		663.778	284.917	12833.7			540.353	6463.98	41373			14816.9	11496.7	20999.1			151.963	202.296	1514.2
		577.507	233.185	4359.78			187.942	133.346	60578.2			820.306	288.069	33616.1			740.689	416.386	3399.75
		206.633	276.556	14588			676.396	1053.22	39592.1			-185.208	5695.31	7710.91			295.783	-124.789	903.153
		197.26	-135.396	19350.6			124.459	465.34	56910.7			25.2178	592.24	46202.4			-429.715	284.462	3339.39
		222.855	64.826	14429.8			-168.767	-464.98	35178			1131.24	1723.81	31350.2			147.009	3975.66	1902.35
		96.1585	-85.7137	19891.2			-278.17	125.587	71312			1896.84	3870.23	39930.6			36.6335	104.02	1468.24
		1040.07	20.3324	273.678			14.1289	766.235	39960.1			8756.85	151.297	29882.6			-48.7429	33.2245	1641.12
		188.287	188.498	21113.7			-89.8466	2085.69	21500.3			-337.386	10147.5	32958.5			223.673	71.402	1444.69
		116.603	549.969	47737.7			130.45	-669.895	10350.4			179.323	12718.6	2359.6			359.006	115.113	669.029
		156.869	4305.87	21462.2			-155.76	459.919	14169.1			366.553	8302.1	14621.1			178.571	-298.97	2674.36
		145.88	614.077	708.781			82.8122	13216.9	46194.6			171.322	30678.2	25820.7			121.963	89.9626	3162.93
		705.022	-43.7061	9154.13			1028.99	1636.16	3942.32			4716.7	11863.9	-35.8984			184.478	-153.727	5777.13
		-1.26697	236.955	520.415			94.5038	5798.43	52170.5			-230.607	4870.12	31859.6			230.119	10.4721	2358.74
		355.688	-254.181	31720.4			179.145	452.323	38125.1			-53.2585	3350.03	32244.5			16.8872	-248.023	2686.39
		319.343	154.233	7020.23			319.037	12073.5	5626.23			867.339	12228.8	2331.88			197.168	120.816	688.07
		353.507	638.283	15013			-94.4837	6589.52	23948.2			2285.16	6220.94	14199.6			1350.25	171.237	3723.98
		1149.03	452.609	36788.3			869.476	2911.55	98742.5			2996.35	7345	29537.9			2249	-134.057	1202.59
		499.002	-203.291	25177.5			83.9459	2870.25	12725.4			234.64	2863.85	2383.98			310.271	135.273	532.214
		6467.82	94.757	25102.6			13524	2584.41	41841.7			3455.64	5374.05	23838.5			445.755	-352.938	2323.48
		283.322	-96.5068	26261.3			-54.1569	1658.09	25734			704.268	8945.04	24972.6			427.522	-327.276	304.678
		961.534	7923.59	11958.3			412.164	2044.28	14226.9			4204.75	2653.45	6147.06			1456.96	243.029	62.1637
		39.3138	439.541	24620.9			-46.0473	1266.69	78265			474.155	7236.99	32415.3			-301.756	357.728	2823.81
		114.399	14246.2	20589.9			-63.5083	459.436	43201.4			210.841	349.255	37500			15.4827	-110.211	2171.27
		720.324	9533.57	14945.2			273.201	3760.95	12669.8			3050.83	2345.55	8896.43			23.7246	137.503	247.439
		1858.91	80.0829	39199			2791.94	1893.01	63420.2			1809.65	7702.51	21991.1			-334.452	298.99	3814.79
		563.746	87.7126	42141.1			342.657	12254.4	49156.2			1288.27	12916.3	18656.6			158.668	-233.359	2432.19
		1517.89	1065.95	25867.6			1541.2	2180.88	3393.35			1687.86	9920.54	1351.35			-26.0498	-332.901	237.326
		488.159	561.078	16390.6			530.473	-661.922	16432.9			68.7338	2548.13	10050.4			530.361	-263.362	2516.79
		461.113	1181.92	18188.8			-59.5851	2088.43	30565.4			3902.51	8887.02	11302.4			88.5019	118.098	2635.91
		162.352	149.551	16557			-169.76	8369.96	14725.8			-74.2734	24625.9	25907.9			-16.0854	301.672	2274.86
		760.005	626.532	-378.986			362.724	155.277	35139.8			6144.51	-67.1076	19302.2			243.668	-211.886	1327.48
		682.097	347.74	8070.97			39.0592	2272.04	9478.52			5748.5	35774.1	2349.22			93.2533	1135.08	1174.67
		133.818	281.563	12819.1			-171.26	2046.77	45437.9			375.977	7140.04	21348.7			194.843	368.088	1869.09
		33.0635	522.507	1375.96			-258.043	2040.43	13352.1			1230.56	6157.45	1139.22			-255.83	-147.398	469.361
		1273.67	498.61	16033.2			2410.72	4501.74	9068.57			6576.41	4451.36	7265.65			437.41	498.271	374.52
		1520.57	628.47	8963.93			2083.23	3668.17	63744.5			5130.9	9243.37	49719			-15.2461	-83.3237	1696.89
		2190.28	-30.8923	19825.4			2853.13	2646.21	11194.3			15958	9201.15	1910.18			-397.841	-251.408	2326.98
		429.876	175.987	15806.8			214.78	-334.998	11000.1			2237.03	131.51	3770			373.988	3020.72	162.557
		262.953	678.951	20522.6			-249.188	9640.11	4468.69			-22.2395	7201.62	1875.55			234.359	-76.5992	3387.08
		302.967	7156.83	13653.5			-9.08642	3294.87	53895.9			4669.52	13083	37177.8			108.088	355.249	1122.88
		64.6263	5000.8	21094.1			-308.88	694.421	29342.6			709.53	5085.34	31046.7			246.643	280.188	4100.74
		460.081	697.517	34756.4			230.921	2430.07	44416.5			540.853	6534.1	27037.3			292.246	99.9197	2746.08
		579.183	965.006	21643.2			411.461	3976.45	29245.1			372.137	12333.8	20981.8			15.0879	315.786	1311.19
		131.164	396.266	38811.7			71.4833	-872.968	41843.4			2959.49	4620.87	25272.4			26.1809	3.59455	2011.46
		1019.57	387.782	-182.939			243.926	2235.45	46586.3			1446.97	9518.78	20624.4			1208.95	22.3101	1382.03
		267.663	406.983	29743.1			593.982	1202.48	28499.4			319.201	6523.31	22530.7			113.477	235.11	2953.61
		258.376	838.719	30158			-480.549	5057.08	35389.7			505.342	8727.06	19806			181.82	696.979	2139.19
		418.089	7.6546	43650.4			-256.434	-479.492	103084			10648.4	4055.5	55527.8			-258.971	627.755	3652.7
		232.698	90.9042	-185.362			233.048	4371.78	13432.7			116.899	7111.16	1419.04			370.267	15.483	115.964
		2144.31	219.651	118.013			3131.07	1559.16	48795.4			15606.4	5197.07	70554.9			-159.218	86.5862	2651.19
		363.878	-2.40734	21555			12.2781	-387.948	3653.81			171.473	972.947	1770.45			-193.88	98.8436	528.875
		11553.4	259.957	11668.9			22763.5	361.605	34930.6			21040.9	662.972	18205			154.019	-119.578	3180.8
		306.25	636.352	482.693			-252.722	1685.75	24711.3			3238.33	8215.23	20085.3			-3.97573	230.282	1672.37
		151.714	-285.607	14351.1			-124.781	691.924	23947.9			98.0831	6456.48	2982.63			-124.6	-365.702	561.189
		245.062	226.81	27003.1			-175.295	-356.732	17703.8			431.803	7265.13	26682.5			366.678	138.121	2288.24
		166.783	1173.48	-30.5711			-152.022	1086.19	1970.75			109.603	10733.6	2047.83			-130.636	-165.044	1789.24
		1076.41	-85.2322	4964.13			354.368	4167.86	78549.8			1296.93	5878.44	30607.3			1490.47	-204.875	3081.39
		1878.69	5490.68	25431.7			2085.66	2022.25	14016			2990.89	8312.5	2199.66			156.327	147.401	536.802
		288.905	6608.48	103.499			-437.089	1112.9	39426.2			136.345	4678.45	23121.5			46.0048	429.391	1148.48
		5387.72	390.867	677.119			10412.5	447.141	44361.5			7056.43	8151.11	22832.2			-55.7101	-59.3408	2726.6
		1617.3	18.6909	23203.4			2214.68	237.236	34617.8			2094.17	387.013	16348.6			149.812	572.24	3174.55
		308.35	337.047	15198.3			68.9279	1684.64	46022.7			582.15	6513.37	20083.2			-77.7495	-126.443	1519.42
		87.6432	142.217	9187.02			-122.445	106.395	23979.1			8173.32	897.061	18272.3			256.717	-48.6424	1475.05
		836.52	50.0729	18058			-122.73	398.84	13504.1			305.624	2416.12	25426.4			1935.68	-245.309	1498.45
		-38.1204	24.6942	24252			-591.247	930.738	37173.2			717.665	5460.7	15995.6			303.352	39.1462	2980.02
		1392.34	1782.04	5968.79			2141.54	2093.28	22973.3			2740.49	7776.6	29983.4			-127.299	-32.5219	1696.73
		613.099	442.727	19572.2			-198.876	-279.51	31966.5			785.15	-36.7435	24239.6			-110.333	-223.366	1617.9
		253.152	245.471	22536.8			180.544	-95.6769	57051			-67.7164	50.3981	44546.4			295.306	234.242	2523.97
		771.529	390.272	27109.5			298.604	1312.45	37386.1			8539.82	7046.66	25576.2			308.824	297.659	2145.99
		175.987	97.9933	2750.33			253.637	4049.5	67782.6			259.851	2768.48	21932.3			29.129	-187.296	3676.41
		-5.0251	640.033	144.79			-658.799	2809.49	56110.7			-110.988	5761.62	44971.1			364.851	168.235	935.432
		695.937	170.109	30222.7			116.042	3886.21	40550.4			8985.1	9906.95	25917.1			-55.0119	293.514	2103.79
		656.102	702.156	6065.7			339.152	1975.93	33650.3			6217.46	5397.15	21653.1			-36.6681	-295.412	2116.59
		132.927	3564.69	50895.2			98.314	539.451	94036.1			-220.381	-196.656	59047.1			515.138	-116.256	2243.26
		460.321	192.53	17246			285.47	1864.57	84698			960.129	5845.06	44405.2			251.735	-39.844	2782.47
		158.078	-196.163	10127.2			-131.391	2056.79	31843.4			-238.023	5315.13	12252.9			261.605	299.198	649.483
		853.913	1051.98	14204.5			194.861	-1003.4	51694.1			3431.84	129.737	50862.1			320.803	-214.896	1769.91
		997.253	250.125	18509.4			368.579	1499.94	66669.8			5608.67	5047.44	31863			235.234	-168.936	2023.22
		359.305	-117.618	51614.8			3.15139	-59.452	44616.8			371.289	486.838	14392.7			407.059	-119.754	1523.13
		1403.93	-108.053	19302.3			1036.15	2056.56	28095.3			4429.8	5625.8	5125.33			371.626	168.043	149.641
		638.809	1303.74	34574.2			711.301	-197.482	27242.6			462.418	660.695	4196.58			61.018	43.6771	-8.26738
		883.262	427.912	29534.3			868.981	165.783	81330.7			2738.52	485.39	36741.9			-236.942	188.086	2671.16
		415.539	654.863	23679.8			51.9756	1641.61	38418.6			4738.4	6490.05	36330.9			192.222	-26.1068	1792.66
		126.448	492.393	19980.4			174.387	271.91	49144.9			1124.62	856.345	25253.6			-200.455	-93.6077	2519.57
		474.86	182.103	32315.9			-105.547	109.198	29100.8			760.23	5823.15	16919.2			291.674	537.723	3346.5
		247.004	-60.2212	24349			136.295	661.469	49415.4			329.951	2692.86	26163.6			-156.61	6370.39	3206.23
		475.673	-137.682	3464.93			2.13778	-226.334	15642.6			358.067	2247.97	2597.57			157.022	37.948	-429.314
		164.876	104.04	63095.5			-163.972	4015.5	63486.5			3438.68	10223.1	19179.3			200.961	-9.81667	4425.85
		137.022	324.375	26571.1			-87.9731	5893.75	13874.3			279.171	8471.55	2871.3			188.589	-185.355	87.3447
		295.889	878.62	20928.2			410.334	8021.12	64624			2067.08	11916.2	32197.9			-195.998	152.187	1628.61
		382.067	507.341	19250			14.8196	-380.232	6119.73			595.901	11029.9	2216.79			85.9177	-158.441	381.864
		263.297	130.523	19128.5			458.294	771.421	18133.7			526.787	7287.41	6123.63			-52.767	-597.95	294.7
		872.323	1124.27	21934.1			-86.4925	163.135	34830.6			3710.24	206.555	28502.1			-34.0221	-18.7256	1780.79
		445.074	-299.161	25759.2			238.352	-218.283	18865			269.657	785.34	3329.66			-16.2094	-77.164	505.913
		667.076	174.846	58440.6			850.464	-561.248	42281			-548.127	-451.185	42899.7			-476.162	-35.457	1022.74
		1078.37	430.099	10037.6			420.926	-589.886	26529.1			-168.793	-17.9739	27552.4			1366.89	119.867	2181.82
		1581.42	259.219	25009.4			2204.54	2958.93	60653.6			9021.17	5304.94	3176.5			115.965	-305.543	7694.2
		-14.1019	808.213	19897.1			-223.163	6080.04	32066.6			-144.807	7974.56	36155.7			198.267	285.289	2067.73
		709.321	528.42	784.628			-150.857	1383.05	28345.7			8799.02	6645.05	23572.7			259.458	-160.682	2041.96
		5195.5	343.752	24794			9955.72	6693.53	34928			11964.5	14711.7	29219.1			21.6288	313.733	1861.52
		180.356	281.153	28682.7			745.522	-206.432	19096.9			842.364	765.214	5043.12			-131.009	144.025	543.772
		386.849	599.07	115.948			250.042	3157.97	32118.6			3344.19	8781.89	3146.53			40.2828	275.261	415.089
		702.51	3699.3	31.8445			65.5666	530.582	30445.6			7294.2	6078.75	17471.3			392.25	-62.547	1399.73
		278.879	370.683	9407.75			74.0933	13033.4	101125			1285.37	11423.8	28315.7			236.481	-79.4908	2019.62
		1099.74	781.779	23201			1219.62	591.569	36953.8			3840.53	7781.95	17534.5			21.0004	-358.047	5175.9
		1114.88	367.102	18650.9			1829.12	7868.43	53948.5			11958.7	7477.93	43712.8			-178.394	-64.7525	2907.1
		993.463	102.03	39845			1050.12	1413.78	34694.5			6635.69	3448.96	16560			-48.4838	73.1902	2596.32
		2510.35	936.95	11555.3			4256.16	275.04	33070.1			6314.01	5542.62	2125.36			-172.927	-37.6761	4932.7
		299.377	-109.31	12427.1			38.2001	590.135	34114.2			4052.7	7909.69	26925.9			243.707	6.49864	2681.01
		158.26	-28.6052	29115.9			80.4519	255.271	129090			181.586	190.464	38505.1			-26.0031	400.089	2904.74
		802.052	255.957	27368.4			24.6796	625.246	35818.8			-347.903	1971.93	3161.94			46.4227	362.143	284.15
		247.937	-222.772	16126.1			23.7749	832.701	21067.3			557.337	7200.53	30598.2			152.433	244.05	1867.33
		235.639	11377.7	22322.1			288.935	1281.04	34214.5			460.796	6071.28	10253.5			-75.1338	27.5827	1733.8
		2710.01	624.74	20850			4696.07	4282.26	58313.1			8797.26	4067.62	31682.4			-337.765	-383.486	2531.59
		4643.06	10810.7	-16.1618			9454.74	-392.696	52750.3			10721.5	139.503	40448.4			-75.4241	208.217	3057.02
		267.393	71.0206	18928			846.796	-189.884	6703.52			432.675	4555.09	3060.36			-88.0898	504.479	267.651
		281.107	718.731	3033.36			116.935	-319.024	41499.2			438.657	841.158	8947.62			-123.356	-171.318	443.89
		1782.34	209.265	762.903			2065.57	1747.85	38097.8			8457.88	4048.36	12275.9			111.852	-254.839	2902.34
		2242.13	163.923	33665			1736.34	-344.82	30866.5			18320.1	4725.86	1564.23			339.19	158.265	51.8842
		331.058	356.749	16313.1			231.921	3127.77	41667.7			258.936	11420	24707.1			93.9578	116.813	2299.57
			99.4136	24411.3				67.8007	39363.4				91.0384	6663.76				314.209	624.086
		224.202	219.852	11676.8			828.883	4236.96	51407.7			99.5044	8246.29	4940.65			-99.7868	-98.4163	675.078
		609.96	3616.46	500.057			555.201	884.434	18265.5			117.858	5446.1	4782.48			45.1529	-167.627	226.221
		784.332	232.751	7788.04			298.082	3041.52	45949.8			12.973	4425.27	30719.8			2175.13	43.9678	2257.36
		828.695	484.859	1639.47			338.585	528.835	104847			438.447	1979.05	36639.4			807.522	242.638	1533.47
		476.451	-43.0769	23145.1			-27.1733	-883.986	34283.6			1631.18	11018.2	31578.1			-374.018	137.323	2670.2
		527.446	-814.807	16173			178.681	521.886	60471.3			622.529	-631.474	42583			-103.579	99.5739	1850.13
		332.088	244.545	447.78			25.9427	441.335	49464.4			1027.17	1274.53	2754.17			453.793	-515.081	386.889
		1346.89	-103.846	1865.13			559.15	-693.975	25460.4			2852.01	3252.37	5946.07			-57.8805	-218.839	386.148
		424.766	893.26	12881			901.489	1225.63	54622.1			328.527	2214.1	16323.4			-9.08018	230.449	2245.36
		559.395	920.767	3810.7			-215.875	3152.7	26660.9			1579.98	5583.49	4087.93			461.59	-192.4	-91.7379
		91.5386	3760.4	13510.6			-42.4363	-162.469	98771.1			1136.07	284.615	36129.9			71.0247	209.753	3258.29
		882.627	947.361	24254.9			973.349	332.108	22727.5			4759.44	2926.69	3470.24			1020.24	39.8427	404.639
		381.69	-76.415	27371.2			690.179	-120.984	85150			-118.008	-234	42207.5			-177.423	125.33	2982.46
		265.648	622.793	1661.45			219.535	1007.31	14058.7			25.1568	3984.48	3487.65			-125.669	134.589	444.059
		195.523	8334.19	14940.7			181.711	741.572	13469.2			563.822	6805.73	3321.8			174.174	216.391	802.122
		329.823	464.044	27209.2			425.47	-1303.24	24297.6			946.397	26647.3	24473.2			-102.713	1669.94	1947.96
		425.514	785.607	8225.8			34.0981	1227.33	29345			946.937	7724.8	30817.8			-33.8125	-234.072	1561.89
		277.295	8431.73	20740.1			64.2728	734.883	48452.2			690.496	8148.45	23679.1			318.248	100.797	496.187
		315.491	888.951	748.06			-196.061	111.28	26950.8			488.809	4789.59	19500.6			314.836	111.122	615.586
		526.833	141.527	19518			1008.93	9779.79	81188.5			281.279	9625.78	23364.2			-423.168	734.121	2416.8
		2031.67	-165.4	471.715			1763.1	-275.319	34874.2			2353.92	1338.37	28313.6			182.514	49.6793	2624.36
		790.316	619.717	723.317			530.546	6721.75	61806.8			798.36	5348.97	3241.8			774.116	17.4965	1561.21
		98.505	38.5603	23065.4			-10.2553	387.461	29110			404.26	943.014	27631.1			-68.3632	211.376	1924.53
		223.632	1412.83	9899.64			-16.186	130.642	29469.7			10712.6	486.293	19118.5			33.392	158.55	2017.72
		288.415	358.685	4274.86			62.7299	261.193	40478.6			-142.141	3580.86	27590			-100.949	-167.119	1755.01
		310.199	244.187	4766.67			342.963	12720.5	28366.2			-62.4379	15414.7	12041.5			-69.3286	375.562	1246.04
		183.725	680.592	16365.1			-138.917	11062.3	64743.1			-139.858	14841	26297.6			-25.5469	-238.779	2148.24
		299.256	-227.903	9281.21			395.596	5163.23	13084.3			305.181	6305.57	5947.65			-256.973	-47.1901	425.033
		383.253	666.28	6964.59			96.7445	2048.71	23572.5			500.536	5206.11	37588.3			322.664	471.363	3248.44
		552.183	263.266	17453.5			473.547	9149.75	39251.2			207.048	4231.1	28602.2			-244.946	26.3007	3681.13
		31.5811	369.026	16835.6			-307.327	1462.7	27087.8			741.151	6985.76	22894.2			262.129	-44.1174	2305.79
		259.294	3801.5	25361.1			195.034	-588.218	31921.9			1707.98	3683.47	26050.7			128.077	-82.1356	3029.6
		1616.59	-255.909	10726			2610.59	1652.05	67438.5			2571.27	11141.6	29059.7			-130.066	96.9224	3409.67
		167.602	52.8368	35263.1			19.3969	2473.27	28580			1023.64	6394.82	3417.43			71.7463	-102.863	618.079
		626.003	46.115	-555.729			513.594	5758.07	2597.14			361.685	13537	21105.4			145.91	191.708	821.388
		105.609	426.019	27937.5			33.0306	-545.986	20031.7			406.749	5703.54	4483.73			-70.4398	17.1307	215.903
		212.928	-0.941416	15755.4			81.7392	2291.48	78900.9			-71.3972	10727.9	27216.3			351.329	-219.701	2585.47
		127.102	99.319	15101.6			735.432	145.015	15231.3			-595.949	387.187	4878.35			10.7968	-167.576	414.557
		324.605	280.707	180.846			714.461	1149.49	7300.41			1407.31	5558.82	3721.42			-309.6	-562.629	378.555
		1356.78	-20.1643	685.141			571.791	4249.58	34562.7			11067.7	6208.58	6831.04			1461.86	393.558	375.447
		754.203	211.024	2114.32			885.021	2276.02	49178.4			739.531	7709.12	36692.8			391.659	28.8922	3034.5
		913.966	-140.968	16273.7			774.622	-17.3718	23047.9			4999.53	-325.253	10359.7			-463.43	235.759	2688.96
		549.092	8506.12	21430.4			249.188	403.613	32140.1			15043.6	4721.92	1221.89			-357.809	54.106	4214.52
		1421.94	5494.05	26366.5			1545.27	3392.21	6475.21			514.162	8894.88	1880.75			2897.88	45.6977	445.083
		145.665	351.871	3769.55			-45.6288	72.9499	37580.3			270.681	863.182	15907.1			57.7402	3824.05	3895.77
		50.0675	1210.78	10617.4			-5.60425	356.927	54745.5			103.468	8096.8	53716.8			-31.5428	-233.759	1985.4
		140.577	6628.31	11418.2			-137.254	-96.3385	42303.7			2283.46	805.165	22077.7			54.7792	-94.3566	2606.16
		156.894	196.494	19340.6			140.948	300.454	16200.5			380.486	-210.637	20303.4			143.992	116.123	390.57
		487.799	505.617	25321.8			649.326	-118.324	16137.8			490.062	518.173	4539.13			-75.3981	-16.291	54.6659
		270.238	441.489	20446.9			-149.649	1835.29	41513.6			223.279	6575.83	11517			293.907	71.3341	462.577
		14.1945	-1.17588	1733.98			516.862	1980.48	51632.7			404.651	7187.61	24286.9			395.356	211.188	2043.27
		951.207	6982.66	14092.9			225.578	1659.09	67164.7			-388.218	21761.8	42204.7			790.601	637.335	2751.29
		527.42	319.164	25562.3			276.284	597.444	25880.3			-415.954	574.95	2409.25			-15.4906	-106.047	2928.25
		334.411	580.702	14091.3			366.825	587.397	50177.9			512.952	8042.68	29230.4			87.1295	208.629	923.632
		210.221	1738.89	22666.2			-33.4012	20.4796	37210.2			986.354	3385.21	12676.3			-34.6634	-107.836	2624.92
		653.987	548.734	16198.6			164.183	398.969	47099.1			-180.317	4070.58	35102			-2.52075	-39.1193	1968.15
		212.029	566.301	12746.9			149.922	1400.73	14500.5			-7.77214	16686.8	3097.1			-201.006	-75.0391	136.881
		0.751291	20149	4215.62			-464.504	5051.43	50722.2			311.91	6332.46	3908.87			189.75	-0.286751	771.653
		324.531	1932.34	5830.08			-22.5206	-683.342	88621.9			1386.28	5058.42	50084.2			1296.62	-221.374	2824.4
		130.504	306.083	3467.4			-225.031	22.3549	17992.6			10467.5	62687.4	2914.19			324.255	744.727	153.163
		378.472	88.8076	16605.5			531.877	2586.95	36599.6			1132.61	7823.35	15179.7			34.3369	-213.317	2048.69
		213.78	321.636	11683			-287.859	-314.343	25758.1			1025.37	8421.08	5235.46			246.74	381.893	630.237
		341.988	118.349	2795.99			722.88	8457.64	44961.1			162.605	11090.9	35712.3			-162.52	-276.477	5240.38
		182.516	313.075	1382.74			106.682	128.615	44704.1			323.74	5436.95	26266.7			114.873	-302.241	3959.11
		1914.75	6031.42	2018.88			1954.12	159.205	7144.85			905.532	-220.7	3327.91			1932.64	68.9839	588.312
		606.451	113.942	8967.33			86.5497	1454.49	39099.1			2174.71	4752.68	23576.1			321.162	691.912	2608.02
		118.317	236.281	15009.3			62.6299	2580.35	68702.3			721.852	8538.83	47738.4			86.1969	121.738	4760.54
		487.91	149.996	607.559			145.403	491.917	24314.9			223.824	-337.465	13328.4			237.119	103.798	2997.1
		430.184	695.779	22672.5			-151.927	510.143	38291			639.647	392.744	48461.8			227.845	-479.084	2122.75
		66.4192	140.624	8038.85			286.305	3640.13	37719.5			766.169	9846.43	7411.31			-32.1787	239.782	812.74
		519.582	353.258	2045.35			-20.2057	-216.561	71866.2			570.725	870.539	37238.5			-9.85032	217.893	1016.61
		831.202	417.335	6331.41			1045.37	147.733	18834.7			1298.87	5120.84	3223.94			220.511	-12.102	-21.1478
		605.863	670.298	15567.9			392.933	3001.32	31884.9			884.681	3088.5	3981.85			714.818	-113.398	206.59
		132.755	9679.13	21046.5			213.866	1390.08	62114.2			866.121	3475.24	28351.2			-120.962	-47.7395	2719.41
		1338.84	434.128	20732.8			1240.36	2188.94	13330.7			1040.86	2098.33	2604.69			576.065	-39.4279	453.82
		243.714	1159.7	2186.51			470.838	-382.32	24022.2			392.189	49.5476	13084.6			-53.5974	54.2873	4056.49
		665.906	389.294	13001.1			-91.5936	5996.15	34908			394.36	6282.04	28834.9			-451.391	133.496	2735.95
		205.522	183.615	1235.58			297.507	1338.93	50107.2			1084.42	7103.61	8503.96			409.653	199.869	916.627
		473.212	362.225	617.073			137.941	2462.08	36395.1			537.744	6941.99	3829.22			197.967	-260.536	57.458
		916.48	702.834	2602.14			705.253	288.999	40253.2			356.742	505.627	34421.6			1651.31	31.9545	3053.01
		444.44	362.663	13293.3			771.618	10267	5587.17			951.587	12652.6	16965.7			302.396	242.994	2906.59
		133.413	-145.361	9178.86			956.627	1531.47	35107			54.6628	4468.38	24556.8			-310.326	300.109	1961.83
		511.613	372.879	36060.5			520.926	447.494	16467.8			416.562	188.208	20846.6			-86.2047	153.809	1069.03
		330.109	-317.432	963.479			-0.523468	10490.2	23746.5			-60.0102	12779.6	3915.01			181.213	310.178	1189.26
		317.732	777.402	3554.99			552.628	2041.02	16877.8			521.07	5145.42	13587			110.98	167.827	3187.86
		291.028	-69.3585	10962			646.551	-494.785	73161.3			-26.952	3231.07	7564.33			2.23947	5381.56	461.348
		657.233	48.3279	13269			85.8593	150.258	24796.9			5375.12	6245.9	4686.29			-277.395	332.41	747.655
		591.377	381.86	1152.61			33.55	409.157	20089.4			393.007	1993.44	3481.95			-112.112	218	1452.94
		1142.65	560.44	10336.4			1013.87	5702.1	24452.4			757.62	13337.9	19382.6			1131.86	-65.3869	4192.29
		84.3257	-244.372	29718.8			-151.275	-543.521	15295.4			29.1332	3660.25	40978.8			539.071	-8.50264	1711.75
		292.298	-132.436	22329			-284.755	1849.47	43085.5			251.711	6589.53	16142.6			128.7	354.734	2700.52
		853.035	562.356	30421.3			958.899	1258.5	36699.2			10373.2	5408.7	11645.8			22.8058	288.918	2511.52
		320.34	103.416	18984.6			194.845	-32.7794	16771.2			1250.83	381.821	11570.4			192.624	-37.4564	743.03
		361.779	5308.11	8428.6			348.727	16.6095	9553.86			567.953	3915.01	2914.67			171.6	40.2653	453.543
		499.763	414.106	20502.7			-15.0575	667.294	31084.7			369.248	1030.27	8559.91			117.482	-30.9171	778.622
		918.872	-102.358	5306.93			1014.12	-234.879	31245.8			425.744	366.018	24131.2			-16.0611	-218.495	1659.4
		471.393	692.94	-2.19288			31.1155	198.491	40656.9			-201.395	1293.94	5979.36			201.122	1721.22	543.232
		95.1381	5769.41	25132.7			273.766	4291.24	46531.5			-42.9517	6389.86	18876.2			52.9295	75.8764	585.293
		567.648	495.752	6484.44			137.919	2409.32	46326.1			2016.07	8720.23	28753.8			333.791	23.5903	1777.72
		328.767	128.303	7619.21			658.881	2523.06	38845.9			560.287	4490.66	6916.65			-1.25179	20.3876	197.984
		163.784	2.32543	21892.7			351.269	598.214	22989.2			1355.12	15525.9	3728.65			102.933	165.237	110.307
		168.907	1323.39	9433.06			-206.475	-163.79	12982.9			607.593	406.181	6371.38			-302.781	385.519	2136.58
		502.115	336.055	14662			1145.07	230.366	76346.1			284.665	-402.14	42944			-111.965	78.264	2797.89
		507.751	308.545	1542.85			341.318	26481	24779.4			5833.36	38068.9	23799.3			-44.167	3680.81	1703.83
		300.82	477.441	12982.9			372.904	7394.55	26316			384.592	3897.71	7697.41			127.912	223.114	395.57
		216.286	488.817	5863.22			496.64	2523.79	9414.36			507.444	21243.1	2463.26			190.148	-179.079	5173.86
		287.194	219.558	12471.1			8.55693	2080.77	36544.7			469.113	5020.26	25777.5			131.632	-11.0146	3373.97
		349.983	548.817	20231.3			434.61	3319.89	22107.8			504.578	3579.18	4999.97			181.349	181.995	362.518
		351.058	347.939	16412.1			-71.1264	-781.458	36428.9			-192.556	6733.16	4240.78			-83.8519	-146.594	-174.428
		854.146	-152.322	404.13			1002.75	-69.6002	4410.62			-282.536	7451.33	2152.53			1041.85	191.032	565.256
		904.416	360.498	12512.9			498.533	1525.26	32203.8			-48.2945	3141.13	21117.4			1265.82	57.3843	3047.33
		104.832	738.691	12913.4			132.868	2606.33	54780.9			250.078	15283.5	29788.6			95.1758	229.4	2964.49
		289.977	242.219	6351.54			487.287	-689.72	24217.4			1124.48	2738.06	28975.4			118.166	-74.7617	2546.51
		369.955	328.287	13490.7			492.901	2364.64	40268			-102.041	4139.6	34139.3			77.6962	448.17	2291.09
		520.105	112.828	1234.53			-85.7231	1077.18	19015.5			1029.4	3356.51	34575.4			-3.80638	-174.591	1072.82
		976.36	113.767	611.33			748.547	316.934	21355.8			1721.46	9951.96	4085.45			517.594	-223.03	265.222
		949.589	852.186	887.305			286.349	6621.46	19510			2171.36	2552.99	6823.55			1104.63	151.774	189.626
		2078.51	820.912	24556.3			2303.01	2808.28	36245.1			4599.61	5826.03	30449.3			-20.5496	-342.394	2076.99
		586.12	234.229	17723.5			421.428	386.307	88082.3			1315.17	5040.31	40395.7			112.564	309.77	2549.54
		320.467	497.601	12198			13.1912	-613.554	21310.4			410.287	5842.84	3517.02			163.622	289.9	298.095
		252.822	6765.11	1710.96			14.2843	478.507	8093.3			765.93	111.21	4956.24			-93.4595	-118.423	721.157
		329.904	284.746	484.902			217.003	5213.98	51467.3			1217.76	12472	8199.44			-206.668	-88.3772	360.355
		436.586	4923.19	947.35			488.809	8434.24	63209.5			8.52584	7634.08	52365.2			-206.297	-128.965	4031.65
		202.451	1448.66	649.386			283.992	-398.138	73958.8			-171.641	2211.47	37892.6			-188.295	4533.38	1430.9
		1173.75	390.803	12884.2			1256.16	519.307	74499			-129.873	2501.33	23488.1			2343.48	235.126	2091.87
		1795.92	-1.64638	185.947			1245.72	-50.7611	69785.4			49.5563	-273.351	37305			2626.93	126.456	3122.07
		260.912	13.7855	2907.08			50.4895	34.7619	57702			686.288	9181.91	11632.6			-103.358	512.04	634.065
		35.0516	-102.506	13501.5			-145.855	-279.177	44633.5			1032	-44.8031	20409.8			105.278	83.621	2878.71
		503.608	113.328	15674.4			340.828	-45.3319	54856			315.727	33.8671	13843.6			-121.93	109.289	1464.68
		175.078	6613.19	16581.4			-55.8724	16375.8	32891.2			723.395	36179	30663.8			57.7973	83.9773	1363.71
		442.42	-66.811	16609.1			423.299	2488.92	30282.6			1136.04	5716.66	6823.22			-273.216	-109.065	1270.12
		2358.24	373.33	29294.3			1299.66	-353.158	50653.3			8490.63	-242.142	9003.08			-370.704	111.492	1042.63
		925.836	512.895	35193.9			889.786	99.5844	34091.8			13061.5	5177.09	19547.4			879.763	77.5097	4199.33
		377.077	284.491	160.476			26.4056	1759.91	60762.8			496.218	8010.09	36274.3			134.871	-62.6032	1924.5
		247.696	257.405	19038.8			215.763	417.767	111502			1516.29	-11.0353	19098.6			0.84436	8.58387	5961.07
		408.654	825.109	20006			38.5106	814.749	33098.3			551.732	3796.41	5333.96			670.316	-116.104	487.155
		623.772	290.293	11319.6			769.164	-1173.08	49012.9			5699.61	2385.59	30123.1			-1701.13	-34.3901	2132.85
		1020.95	389.594	19314.3			650.734	6166.43	16887.5			198.641	6795.58	22126			1894.23	72.3135	2640.19
		1071.76	142.308	5177.38			496.094	1835.73	16700.5			1015.06	7037.42	3526.45			1610.77	-191.963	834.472
		65.7655	260.276	19016.3			44.618	2884.4	20916.9			318.181	9689.16	3442.02			-295.266	-69.7131	937.92
		162.87	497.351	539.907			199.07	-42.0877	18370.5			360.111	144.673	5452.66			-69.7781	-187.601	436.688
		87.3841	-176.319	1773.79			-119.183	1691.82	28882.1			564.426	4134.43	5605.82			255.77	-43.3044	761.267
		1124.03	421.9	321.74			1229.7	7767.34	32391			901.149	5241.32	18741.8			1529.73	-289.756	1474.66
		1706.56	145.863	14987.8			1606.73	931.628	6108.17			2184.78	7150.25	1536.13			1301.82	243.094	803.098
		516.318	-56.9098	1371.74			723.491	3950.67	19677.7			1358.86	4156.42	7541.07			-218.241	-65.4779	9651.98
		261.382	548.444	12081.6			56.4905	7286.72	24141.2			400.949	-118.59	3570.57			-262.867	3921.98	32.7816
		321.334	302.853	19696.8			108.294	600.979	15112.6			727.317	257.737	15065.6			322.534	15.818	2141.57
		892.522	391.163	920.685			376.171	-482.926	48919.1			9957.77	-239.032	36246.7			877.118	107.088	3556.24
		386.524	72.1271	510.955			639.848	271.253	41472.8			105.658	221.683	26125			-418.542	50.9075	3819.75
		330.809	180.915	27717.5			-67.0568	1245.6	48285.8			20810.4	6164.56	30639.4			735.97	186.914	2437.59
		357.183	186.222	201.365			567.906	547.343	18038.7			665.361	457.395	3920.6			199.72	182.302	-44.4188
			488.351	1264.85				3649.03	22391.2				9921.38	29806.9				349.881	1167.04
		1398.82	140.617	-7.66433			779.895	726.822	96521.1			-339.107	3453.52	30826.7			2350.45	2138.08	2984.79
		1051.96	107.187	12964.3			898.507	-95.7169	68173.3			144.912	425.865	27264.7			966.351	325.906	2244.58
		586.855	-146.928	25428			-8.98339	-56.7674	31010.3			597.094	2490.5	18894			-219.702	276.541	2504.28
		402.721	214.756	9081.73			347.814	5678.69	32962.6			1145.55	9347.42	20333.3			-264.339	-174.7	1708.61
		1546.05	485.861	14502.8			842.562	-246.653	42109.9			1232.79	4424.05	30256.7			1487.53	273.326	3097.47
		1055.87	563.304	643.666			739.186	-290.232	41234.4			1023.01	-292.556	36035			1687.67	-132.102	3385.89
		191.751	-277.33	868.089			-111.266	-56.7632	50049.7			486.298	789.412	11592.6			-3.90306	-292.989	1327.5
		376.423	592.14	156.361			-39.1857	939.169	24588.1			-278.619	6950.34	23496.3			118.019	-198.259	2827.66
		307.066	46.8382	20731.6			255.419	2733.86	71166			359.806	13339.4	6080.69			100.838	6.65386	390.41
		405.136	10189.5	12312.5			456.653	-541.633	29524.8			-11.6411	-212.672	32721.7			-37.8329	510.493	2393.31
		435.151	962.022	10407.3			407.164	4175.92	63211.7			3295.79	4963.9	12563.2			-96.4074	-165.646	2434.4
		197.615	286.25	16946			457.673	4460.6	57272.5			642.955	12668.4	31022.6			-26.4906	352.818	3797.03
		1635.21	228.083	-43.3409			848.676	32.0546	25932.9			-216.324	3645.83	8178.48			2001.95	429.416	2746.8
		1596.93	491.95	22649.2			1060.31	1608.5	12422.6			48.2182	12836.2	658.191			2779.97	66.364	333.047
		1204.96	568.069	1322.84			603.28	969.349	22293.6			541.513	6176.27	29074.8			967.845	454.177	1893.9
		186.251	-282.585	15642.6			-29.8665	7915.15	14119.6			-8.96461	6805.68	3428.29			-45.478	-90.7494	2.4731
		326.692	472.428	1162.87			109.375	2124.78	17232.2			2354.46	4738.04	6542.91			1650.36	486.828	537.198
		485.952	-37.9306	1359.86			-31.1545	5476.62	19906.9			773.549	14163.3	21787.6			155.295	316.53	1459.34
		2.95101	1346.55	11831.4			-283.947	1876.43	19916.2			541.484	9975.06	14963.2			164.59	-309.206	1616.41
		198.064	-11.3971	10228.6			-251.831	4844.21	20327.7			833.931	8927.98	25945.2			-36.7164	144.588	4346.46
		268.071	-165.485	2244.76			291.991	1417.19	44462.4			196.944	7665.15	6485.67			196.089	619.103	427.404
		253.058	4033.82	740.54			-113.788	-378.04	21230.7			323.914	335.472	3681.99			519.336	-110.618	1613.71
		402.82	187.473	1312.11			706.031	-67.0975	20104.9			521.861	147.151	20503.8			97.2077	226.82	3823.23
		74.3554	729.691	13630.4			-37.2537	518.807	78630.7			842.11	8466.62	43229.7			16.246	107.603	2613.81
		430.781	-119.046	15815.5			203.949	2883.85	48829.4			1261.13	5050.11	23369.3			-459.879	-305.666	2144.44
		1814.5	424.384	11248.8			1290.22	438.551	23809.2			256.582	2942.14	1835.9			1381.39	1040.88	371.03
		493.771	-16.0005	4463.86			273.351	12673.7	7328.5			560.274	18154.3	5081.27			-137.771	64.4223	747.095
		169.054	-100.798	14076.8			-47.8352	2549.04	22955.6			831.132	4563.84	2286.1			-22.3168	302.356	-145.178
		730.053	332.33	1067.96			343.285	-184.215	37955.1			25.8818	223.466	31623.8			107.932	2543.33	1519.94
		1371.45	-44.4398	6034.43			938.052	2841.66	39066.4			-70.1305	9172.92	1766.78			1583.15	460.055	1557.85
		159.624	92.2704	16089.1			-279.45	20570.7	23954.3			159.915	4129.84	4797.35			465.25	17.7951	169.524
		261.303	-336.233	26346.8			119.093	2895.96	23720.7			1035.45	6245.65	4248.57			62.1308	127.318	152.648
		1040.5	40.2615	8391.05			1204.07	10405.5	35895.1			107.27	6709.09	25610.4			1075.57	157.322	2224.99
		-5.27648	269.655	11433.9			-141.765	8168.29	68831.8			38.2978	6560.41	36306.5			118.719	-275.922	2576.75
		1343.43	888.081	1288.63			2209.81	2800.74	38249.9			976.55	10005.7	22802			209.044	260.57	2244.1
		1782.52	630.476	1121.98			420.514	96.6408	74010.6			-248.682	-358.678	40591.6			2076.71	140.127	2287.83
		140.834	6294.89	532.527			-204.128	500.248	63938.9			193.527	109.417	27954.9			220.312	2003.17	2767.37
		298.188	157.388	17382			338.012	712.914	25700.5			946.752	27507.8	2983.42			-49.1002	276.789	652.969
		500.437	-331.015	14887			701.987	-779.823	10083.1			1112.31	1316.59	1996.35			-320.094	370.19	166.594
		689.817	588.722	2156.34			138.453	3222.37	35172			776.432	13070.7	34895.7			1449.55	358.122	835.004
		271.276	317.81	20535.2			-32.7882	72.9166	33235.9			464.281	1428.7	1732.75			258.591	2203.72	3.88761
		227.483	-348.06	605.284			104.015	2323.87	20502.9			-455.062	2512.99	3360.56			-23.3034	4559.3	257.036
		2182.28	-71.284	27994.9			3522.73	520.579	79847.4			8531.35	79.2429	24452.3			-386.194	-45.3919	5511.14
		223.9	8073.68	15024			-95.9701	309.721	27887.6			45.1084	2945.21	3606.65			147.713	304.515	-153.433
		1233.4	136.287	7836.83			582.817	930.967	29437.4			306.886	1324.9	5422.1			1914.43	319.357	32.4241
		420.651	751.955	13577			160.779	573.301	90492.5			555.444	7625.96	50777.3			191.446	188.527	2321.02
		72.4333	531.619	21065.6			-195.783	443.808	66890			738.006	-47.1091	3888.82			211.469	-345.301	940.505
		353.916	307.786	1476.51			-166.152	2650.47	11903.3			150.056	1588.21	1472.39			182.899	383.537	-278.761
		1938.68	776.09	716.106			1157.59	4492.87	33410.9			-141.234	5306.4	23012.7			2058.81	552.244	2053.11
		3449.69	158.831	12467.5			5287.29	738.066	40419.3			11901.1	296.085	25775.4			236.488	10.2235	4497.69
		921.585	-39.8564	39339.5			415.896	377.335	19815.3			479.132	4222.13	3785.59			1831.47	-424.426	666.654
		-2.82129	358.335	1536.33			-7.1722	2382.9	22026.6			513.912	5633.67	40202.2			279.587	-308.041	1433.07
		1358.94	-190.215	12853.4			814.448	4341.54	81944.8			5145.76	9694.52	53950.2			825.193	-4.75452	2589.1
		418.128	12.0261	286.715			363.551	-272.205	32495			693.269	68.0033	5491.64			-165.022	105.985	227.546
		25.0929	198.192	767.057			-137.351	2000.72	18409.3			798.377	7601.89	2243.67			-52.1648	-13.0614	249.591
		27.1815	68.8538	6549.47			-298.97	1678.54	42031.6			1348.82	4290.5	38719.2			253.938	-140.169	1912.94
		297.582	929.176	994.891			496.291	1242.64	27231.5			1415.18	10764.6	2836.79			-490.181	193.484	371.547
		376.642	152.176	13284.7			-170.858	535.186	66579.1			2594.44	229.773	51064.2			-242.278	-60.3945	4072.11
		251.518	361.677	26312.1			98.9035	498.935	44884.8			171.647	5122.18	26869.3			13.7236	186.421	1417.43
		1115.61	193.206	19181.8			944.412	618.016	72603.7			6698.39	474.83	24398.5			152.458	-2.3219	2947.75
		354	560.618	4080.47			313.36	217.523	38468			738.683	-433.791	20056.4			4.80424	423.141	2503.19
		210.017	64.1431	22674			53.5058	530.944	6034.8			687.853	308.14	2676.58			-161.776	-378.339	1560
		189.523	194.677	23845.2			-293.42	1712.47	18488.3			605.332	10573.5	3305.18			1649.13	339.888	283.441
		158.506	802.36	16001.6			121.671	176.817	34410.3			-21.5979	6936.12	27984.3			173.833	255.84	2445
		985.314	9218.16	2466.61			1148.72	3079.34	55421.3			1712.87	10931.3	68660.8			-178.597	28.7292	2368.71
		291.757	1210.17	6703.79			70.4775	-190.51	20271.7			648.906	366.675	4766.2			39.0723	863.102	767.638
		348.118	424.95	1534.13			435.601	357.178	26761.1			1109.7	7715.67	17096.6			-52.6711	-212.507	1877.65
		342.716	42.3339	20086			408.875	970.916	33605.6			174.693	5903.29	49859.1			-56.0279	-20.5386	2135.67
		56.3369	-24.0686	4469.16			-244.262	336.452	22797.1			806.186	161.248	19713.6			13.5393	212.805	1926.21
		458.852	833.149	8923.16			602.141	1614.88	32115.9			405.988	5971.58	13627			50.6188	61.1543	2866.28
		248.796	828.237	13232.1			185.996	6519.14	17611.8			345.822	13055.4	18738.7			-3.96897	57.5771	2358.11
		446.941	205.689	7499.52			151.568	952.729	47073.5			142.125	7263.77	33917.1			85.8685	173.227	2054.48
		507.154	629.382	12216.6			699.388	960.105	52361.8			587.54	11143.4	44252.3			-31.658	-86.5009	1015.47
		660.61	751.792	13423.4			80.933	-227.716	2697.67			2873.77	-272.254	3196.85			1913.04	-170.624	819.494
		1067.81	-240.132	16350			817.885	3502.62	20405.2			845.91	6509.73	17893.1			1879.4	-279.963	2237.84
		624.766	161.764	8520.83			-71.953	5185.17	82639.5			67.0305	2233.98	52806.7			314.262	-128.844	2678.92
		295.954	-15.5287	626.172			-249.437	526.787	32482.5			2837.7	740.386	24861.9			89.2784	272.399	2071.06
		1267.98	762.041	15526.3			963.69	1305.43	44620.2			903.701	6684.14	23420.8			1089.05	377.627	2949.11
		940.016	155.43	1481.61			846.948	-707.941	41339.8			5873.32	12574	19761.6			-42.4778	-391.086	1374.43
		625.216	3657.02	29656.3			552.95	-694.489	13440.2			1288.82	14582.9	5464.37			216.82	-212.168	569.956
		1284.52	-288.693	12026.9			648.952	-292.694	67570.6			269.24	-7.11894	19656.2			1301.23	-106.072	1637.57
		172.651	22.4103	9780.84			-131.025	7876.81	44696.8			637.825	9939.47	29642.2			185.816	-344.186	1441.88
		353.749	733.049	13292.2			314.602	73.5675	80207.9			614.914	-847.944	49707.5			81.5893	1267.21	2769.68
		405.071	206.891	13404.8			411.05	-20.5131	51408.5			468.497	718.721	35686.6			43.7848	470.453	1972.53
		308.157	542.199	25229.6			-17.9342	511.694	84285.7			288.854	6196.94	37108			-111.707	113.749	5883.37
		48.3431	7234.37	358.845			-301.163	7692	20476.4			-224.167	3661.03	25475.5			26.1424	-388.783	1811.02
		224.906	476.024	4559.3			-226.515	7903.65	24707.4			362.01	14627.8	15341.2			27.9744	302.195	3215.26
		191.798	219.368	200.489			66.082	1240.76	64751.9			414.203	7778.23	8379.18			-107.188	-44.9546	575.05
		392.892	-239.91	7932.96			-98.1252	506.126	75179.2			811.607	11307.6	42238.4			258.696	97.1514	2426.86
		315.998	-325.073	434.737			704.433	1566.31	57445.4			625.451	5673.44	28893			-196.867	-587.717	1385.43
		46.4698	68.0905	17108.4			186.373	-835.316	9035			1730.43	2238.88	29031.7			177.142	132.279	1553.64
		715.219	384.332	4967.76			779.824	-423.235	12952.3			514.917	762.962	3552.67			-897.011	154.398	316.791
		370.277	-34.5399	5072.27			273.171	-462.196	16836.4			208.4	-243.263	2542.1			-430.422	545.356	-44.5228
		243.109	8589.62	2528.33			-139.854	588.348	135173			241.012	6679.04	11275.4			208.617	-156.797	1521.54
		889.656	320.995	1116.9			581.617	4539.79	22851.9			1257.57	5886.29	2667.18			94.2594	27.5704	381.207
		24.7386	82.4003	26392.9			-588.485	3724.81	50934.3			171.357	2252.63	19871.7			374.588	450.877	1598.04
		1007.87	-276.71	20541.5			929.392	290.46	14596.8			335.489	6194.67	4037.18			1745.8	181.967	425.916
		468.695	178.385	25157.5			640.063	2530.26	12006.9			-226.892	9926.23	5352.65			-405.237	385.63	-138.872
		284.48	159.125	3829.1			376.444	-329.306	65515.2			38.8389	11.4675	31974.2			128.015	-43.4244	2231.58
		152.306	281.157	33168.6			198.384	832.269	42566.7			707.878	9202.58	3168.14			-49.002	3359.8	-84.4991
		240.455	-114.904	21404.7			-185.844	371.971	33842			577.923	498.956	19174.1			231.385	-307.35	1155.88
		417.678	1628.7	30937.4			646.176	2440.73	57532.4			-165.766	19404.7	37145.3			-824.519	146.432	4199.4
		459.254	-121.626	5187.82			356.262	1478.41	54558.4			2471.55	6954.77	31702			30.0658	-199.377	1833.18
		10.1091	-113.302	10925.1			-533.556	165.244	61748			965.308	272.832	23828.5			183.748	-105.296	1166.06
		109.861	-200.358	11228.3			-169.382	3317.54	2062.49			813.72	9819.87	1194.89			-141.419	229.127	148.493
		356.892	476.066	13335.6			272.237	1911.17	28058.2			888.023	6841.62	2406.33			96.436	55.3257	1226.07
		401.222	554.818	17414.3			397.975	4214.11	35836.1			2080.31	8919.94	27578.1			0.633606	294.106	1406.19
		151.265	-170.865	3311.44			-102.627	791.249	25652.2			751.805	5647.39	5423.4			208.633	-525.647	265.527
		223.579	251.915	20338.8			525.367	2514.13	43990.9			709.174	5426.46	2910.35			130.384	-34.8297	3405.49
		1057.9	67.1588	17714.2			349.187	-639.087	21712.5			10848.2	811.123	3973.09			256.288	213.943	297.47
		320.883	9653.84	18820.9			88.1906	3893.42	62762.2			571.667	2548.74	3312.38			-292.313	-98.8372	490.91
		1658.33	1018.06	665.393			520.579	2722.71	20881.9			132.778	5864.7	19087.9			198.168	-228.537	1567.61
		90.1033	233.843	1890.83			-165.77	-118.195	42769.4			-413.43	782.698	3184.87			115.874	68.4874	484.965
		1387.77	127.14	18959.8			1293.64	180.827	38490.1			16829.2	265.55	25410.4			-51.9096	11.8632	2144.96
		122.562	899.996	20217.5			171.647	4056.01	27422			2432.26	6569.03	14570.5			135.33	150.55	633.052
		121.175	526.66	13239.4			-112.798	-476.928	26401.8			598.098	74.9384	35672.1			-210.362	267.262	2036.76
		243.328	62.4274	5919.25			139.53	131.767	111443			919.755	1121.42	32232.2			-82.0934	232.457	3026.42
		609.102	228.245	606.834			316.702	-784.794	31298			250.677	1410.08	12762.4			1463.74	731.962	1075.15
		251.493	607.166	498.541			-577.082	4920.55	14691.2			1431.95	5710.4	2602.38			139.406	351.181	4.57889
		800.029	219.975	1433.25			972.609	262.768	70235.3			5652.15	890.858	28746.8			-359.979	-222.001	2384.75
		535.608	498.816	49.5593			-61.9458	3879.23	40691.7			12604.5	2667.67	6886.25			363.352	-170.084	700.091
		19.5603	320.252	32619.6			-396.444	-188.818	40220			562.572	2661.44	23108.8			223.085	70.0687	2750.98
		182.719	4814.87	15028.6			-3.3406	8525.09	37666.2			611.204	12419.6	3679.46			-263.875	288.021	815.892
		414.038	712.512	353.971			22.0874	2879.27	97807.8			479.029	3572.91	8124.14			1333.42	-223.068	305.059
		167.585	1114.26	4745.1			30.2908	3108.45	18148.7			1311.22	5392.73	52395			320.671	300.219	2934.79
		1256.74	192.125	1651.41			445.444	3277.86	11575.4			120.666	3385.99	3360.08			1294.03	69.5621	730.322
		265.284	4928.58	1302.47			104.495	-395.377	31600.4			-280.087	7608.57	20695.1			-30.2208	82.2164	2823.95
		504.95	21.0745	27982.7			-124.89	-493.378	27809.5			4530.75	1242.14	5500.42			-309.66	-335.546	494.705
		915.966	472.33	20616.8			900.608	6966.96	34543.8			616.167	6975.96	44925.7			-922.758	-347.144	3485.71
		157.609	-70.3718	9715.62			-28.8096	3022.79	36055.9			446.297	8226.84	4912.79			-5.26464	199.911	321.79
		116.712	597.474	18909.7			-258.682	709.209	30985.8			193.654	4843.64	4206.1			325.502	-421.824	402.096
		2198.32	1535.08	29151.6			2183.96	2747.25	36128.4			11937.2	5199.86	3308.48			240.409	75.153	456.823
		342.208	-98.5223	23889.3			421.365	274.986	25631.2			-369.426	5954.44	17589.9			-272.009	77.6474	5014.52
		525.26	9694.9	52522.7			291.839	2.56515	46425.1			1062.12	302.272	24883.3			5.42292	-64.3899	1016.65
		392.842	8437.25	17036			568.861	-827.515	26512.5			160.342	78.3615	21703			-87.7515	332.24	1121.76
		862.232	33.8681	15094.6			661.372	2150.55	27868.3			-225.717	11131.1	35208.1			927.17	192.502	1652.05
		533.928	8046.85	13094.8			154.25	-73.2942	31194.3			254.098	-774.376	18017.6			1246.76	1318.06	3469.35
		720.073	8.50702	13749.7			190.636	1409.5	29958			1124.17	3299.03	22111.6			-49.7886	168.375	1490.92
		476.775	502.334	16558.6			-251.104	517.642	18453.8			473.636	-210.414	22890.3			1044.98	-26.2292	1329.07
		578.948	450.822	4183.02			326.023	2460.01	4726.08			-267.021	10630.2	13301.8			63.1258	210.643	1041.56
		184.305	1233.19	17300.9			131.783	2398.25	66317.4			2021.18	10319.5	20449			-227.009	-210.577	1259.61
			-32.6676	1061.05				2298.6	73773.2				5727.36	39882.6				-286.872	2015.53
		291.381	246.054	580.136			55.0899	164.689	59281.3			1504.81	4768.01	25210			177.364	-539.604	1804.76
		2480.62	225.946	9690.58			1711.08	12557.8	40132.9			831.978	8109.74	28165.8			125.287	60.1219	2384.51
		950.849	316.834	12514			1558.67	1060.4	43266.9			4637.66	4613.3	13939.1			135.349	12.1671	483.573
		833.436	571.547	1296.59			975.389	22.7886	20436.1			464.154	-290.116	8310.87			92.3607	338.835	367.92
		566.312	241.503	354.766			754.443	443.786	103757			610.562	-90.5161	34398.4			-2.94764	-256.287	2313.16
		415.711	708.592	1587.03			410.024	2767.95	26603.6			2559.81	3651.17	4640.15			-0.660802	196.769	-52.1869
		925.839	329.384	13988.7			595.619	6801.81	25824.1			1732.6	36733.9	1922.55			118.646	719.453	269.129
		3226.25	110.517	444.243			4256.14	776.062	18334.5			4031.7	568.907	3729.8			1845.74	176.013	1324.39
		2163.42	851.147	9269.26			3477.01	5103.23	30439.7			2920.84	5455.5	3950.09			317.194	86.1588	274.295
		4275.12	474.764	20874.7			8164.98	-440.982	88056			5385.3	4973.2	25025.4			94.168	223.176	1732.37
		93.8952	17.3051	1850.11			131.469	1255.38	75848.5			831.914	4311.71	55348.5			-189.403	76.52	3356.21
		845.118	701.861	33669.2			839.047	-189.373	39868.7			2856.67	6006.8	4218.94			292.223	-178.459	643.036
		847.603	2124.62	35972.2			1125.57	2235.02	27788.6			808.755	4022.91	5054.88			303.938	-16.124	372.001
		1440.7	197.084	20022.1			2278.92	323.718	52689.4			2800.6	938.072	37233.3			-198.854	1889.02	2063.51
		4398.61	415.316	18611.9			8023.34	-420.334	25250.6			6577.74	-364.855	20194.4			88.982	-225.641	2229.99
		2822.49	49.462	10323.8			4543.46	-653.112	24131.9			10234.6	7628.18	30282.3			276.479	262.898	1712.04
		157.567	410.254	502.403			10.3371	1056.23	6176.04			1107.38	3251.39	1664.64			56.1152	3158.94	350.251
		622.323	156.155	1522.7			606.759	-1132.1	15305.8			8624.56	1156.98	1574.66			19.6402	273.909	1317.36
		1721	249.334	37949.7			2156	2213.09	52406.7			1983.98	2606.12	2369.72			864.355	324.135	65.6132
		1028.01	635.624	13921.2			565.05	239.02	109871			2844.33	5639.64	33049.5			28.999	-268.494	2363.11
		901.822	426.612	14030.6			775.795	1686.98	73159.1			7256.65	4246.89	446.529			-413.971	201.4	-37.7665
		229.418	141.346	26705.3			82.1637	3111.34	51133.2			638.188	3184.99	5452.11			55.851	-244.248	-88.1571
		978.778	313.526	10793.3			904.577	152.251	104509			1991.05	625.205	16526.2			8371.84	290.299	701.949
		1140.34	117.129	17149.4			1204.07	34.0352	6468			1275.31	424.516	1514.23			136.764	111.483	294.465
		6702.23	232.424	9529.93			13273.3	43.3882	20924.6			6251.7	1578.55	6886.5			-8.02006	176.367	2117.79
		706.955	394.017	4394.9			598.084	791.664	100849			1963.64	-642.54	17976.4			-280.193	4.66326	763.273
		214.05	337.293	4973.9			151.819	3355.29	58800.7			1756.15	15765	3368.72			143.203	236.089	509.081
			-122.205	-184.686				-353.67	7021.32				207.382	1486.01				272.161	1059.49
		611.899	-577.657	4084.05			452.484	-130.946	16732.3			1340.91	5065.76	2879.64			1339.55	52.9958	4544.76
		375.645	665.932	7190.23			926.737	8006.57	52824.8			248.162	5707	2858.85			-245.303	-125.026	734.935
		180.638	301.502	14278.2			384.217	707.481	11223.9			511.5	8131.9	1339.83			-183.287	-49.0905	175.037
		417.857	325.612	14525.9			-102.038	2606.61	40145.2			-232.546	4078.55	2353.17			56.2697	-62.9087	3995.85
		1278.38	295.43	23305.9			404.29	18757.5	37842.8			3388.39	12907.1	30305.9			-146.805	-17.0959	830.694
		54.4928	118.481	46470.9			-107.657	3649.25	22696.2			256.066	4104.17	2244.28			155.137	207.818	2085.13
		120.149	178.63	1861.89			-203.726	-535.436	9358.64			156.685	6793.25	4173.04			218.269	-133.123	1190.71
		411.02	526.435	9344.1			387.235	107.799	8344.14			724.244	287.738	2101.05			166.525	-153.338	1784.47
		313.073	334.159	5426.85			15.255	3193.39	36339.7			1411.67	4192.45	15406.8			42.4986	-353.434	190.073
		237.682	227.186	27427.9			195.611	3142.63	107646			554.235	4782.87	18792			291.553	-134.434	797.145
		332.409	385.627	7748.78			229.297	463.938	10191.5			3459.11	-577.012	1823.21			-238.195	-55.9441	1875.08
		455.084	11042.3	7461.19			542.464	5498.61	95102			809.61	4514.1	1229.66			103.825	-29.8533	1485.67
		331.076	165.071	12858.6			271.773	154.349	153593			3.07267	-446.859	1405.73			-295.364	24.6975	1506.6
		412.823	-137.9	8327.45			821.087	273.082	54297.5			345.975	271.483	10779.8			-68.6182	22.9842	559.291
		137.229	12192.7	2042.34			269.403	336.72	21671.9			824.181	12944.9	9678.94			247.943	47.5953	1545.02
		965.14	564.857	1310.97			-124.401	40.8289	30747.7			4909.34	56.8409	1469.85			431.402	-216.383	901.902
		192.182	433.859	1017.96			-347.928	2851.29	4960.32			89.3051	5460.64	1152.44			29.6135	146.857	309.407
		2026.47	-203.685	12201.5			1762.67	-167.837	40890.4			1811.87	853.589	1370.4			260.617	-157.365	1725.68
		344.664	-77.7136	15954			117.693	2181.27	13793.1			509.709	4485.55	2806.11			315.749	611.203	403.202
		277.026	1131.25	916.027			405.427	5758.43	1280.47			-53.3036	11878.8	-217.51			483.408	-20.6299	1260.11
		836.598	-382.131	6095.83			766.803	163.187	21073.8			1031.26	28.5008	24889.3			1296.39	357.984	2015.95
		299.232	539.715	25283.8			-125.567	392.725	75530.5			-298.427	7629.28	18939.1			-127.213	150.392	3801.85
		1550.85	407.155	26660.5			925.664	-431.277	67549.6			194.035	38.4357	37703.3			1374.82	89.1619	4158.72
		321.401	724.494	8293.8			-137.15	643.86	21939.3			406.043	6268.05	14801.2			140.973	-102.001	2310.07
		323.731	205.925	9041.24			215.213	1060.86	60068.7			953.157	7975.45	39580.6			53.0955	-15.8118	3508.81
		354.853	-92.4421	20547.4			-134.112	-134.262	52905.6			1584.1	2626.74	42993			332.262	308.931	3350.09
		332.293	-199.202	12374			301.641	220.127	14166.5			1522.32	-74.638	32108.3			-45.8342	-432.959	1891.72
		109.121	333.951	3041.92			-385.894	307.236	11167.7			-101.866	2539.63	19565.6			700.177	209.653	4567.12
		291.981	263.429	11610.5			-66.8551	-738.359	28020			401.138	551.99	24066.5			92.3426	-216.665	2028.73
		245.253	156.642	21572.2			-26.9937	-572.683	44569.5			-62.0804	10889.6	42195			-218.91	49.0332	3355.8
		182.796	463.808	25977.8			-130.323	49.5822	33787.2			30.3207	934.391	33703.5			101.434	-195.416	1385.86
		502.227	307.628	27341.4			11.607	1951.4	34733.6			3432.68	3743.58	95521.5			345.097	374.831	5201.3
		1611.86	7146.07	20883.4			1306.45	1645.65	41235.8			13069.1	10087.3	24819.5			-261.823	161.327	2342.92
		342.548	214.447	28488.8			519.469	163.094	19465.1			27.0294	1286.3	20194.7			219.164	-403.079	1545.61
		157.693	368.231	34389.7			-87.2331	443.175	15631.7			451.271	2982.55	12850.3			105.868	727.983	1259.98
		278.529	300.763	27430.8			-141.776	-533.924	44483.9			166.587	12231.7	30556.5			-55.9432	-122.184	1536.09
		1004.04	784.682	14136.8			774.177	979.816	43262.8			-161.272	8696.02	33450.5			2491.2	430.899	1112.25
		386.082	-49.4614	9815.07			175.291	-107.341	22880.8			423.727	36.2856	19514.7			378.095	-328.754	1253.08
		69.6992	190.376	9436.44			-279.808	272.332	23817.6			714.059	-2.50003	23409			88.7373	-16.2202	3170.59
		770.734	46.9699	20390.1			296.681	489.328	27748.1			503.879	5614.27	13174.3			452.685	112.804	3526.75
		989.27	95.9427	12294.5			557.787	-73.9282	15369.2			-5.41243	-199.769	3921.05			1273.71	3129.93	465.434
		1111.48	236.993	23142.9			367.851	4484.25	181918			97.6207	6573.58	62934.1			1249.97	399.125	2979.4
		309.87	495.02	28660.7			-35.0173	-656.909	35338			1851.36	1015.87	38361.5			-153.078	2338.52	3779.82
		469.582	-19.684	1151.98			607.221	2856.05	35281.8			-173.481	5108.54	26593.8			219.58	82.6178	2818.8
		313.749	547.164	407.239			331.949	2901.13	34578.3			460.468	11893	32800.1			-248.187	204.635	3428.72
		687.352	-74.3247	6205.61			559.054	-59.9879	49380.8			-888.047	4683.09	10121			-53.2426	-219.058	559.199
		1506.91	2448.57	27045			496.86	3049.7	22924.2			1390.29	4275.27	17704.1			1321.83	71.55	2102.26
		618.449	226.623	-206.797			428.07	810.722	40493.1			158.174	2745.71	13992.8			1.88345	-176.639	278.199
		-36.8568	445.931	38764			-248.805	1582.39	56818.4			849.216	7024.33	41702.5			254.815	275.925	2901.45
		339.567	36.8439	1653.71			196.09	442.178	16366.6			887.232	11149.6	21086			-258.361	357.939	1548.27
		86.7244	636.421	586.078			-239.281	16961.7	36376.6			383.167	9332.21	38878.5			255.509	-46.1061	3967.67
		267.381	376.358	3753.41			242.337	277.542	23253			349.169	2748.09	17559.7			-247.134	-102.456	3533.51
		168.059	534.296	438.293			114.354	87.7589	39874.8			193.524	1919.58	21082.3			-189.452	-310.461	818.015
		27.2176	-256.238	7833.26			-80.4999	-61.9113	26701.4			689.185	51.2086	5781.11			-40.0025	217.697	-147.172
		517.048	36.8754	13980.6			395.512	117.678	53830.4			416.53	274.728	36003.1			-113.23	487.572	3273.31
		11.1844	351.144	810.725			91.4559	-207.484	10053.1			182.04	-238.941	21115.9			155.793	246.059	1602.99
		772.285	-106.11	1063.68			493.609	-34.5125	22232.1			663.295	-279.695	31370.5			1856.72	149.936	1712.26
		169.257	396.354	3328.6			4.70183	-269.23	51221.8			936.617	2707.83	48936			-233.874	339.756	2769.27
		211.396	88.6691	4800.93			365.163	5543.15	40425.3			791.63	3928.35	32477.9			-181.401	-14.1532	2641.41
		133.33	120.471	373.577			84.9103	882.879	55715.4			505.081	8237.79	7198.85			68.8049	359.49	748.702
		376.284	-69.9923	12465.5			461.434	15227	28140.6			16.442	39175.1	25872			-121.425	1002.8	2977.19
		378.403	192.633	247.387			561.092	-560.109	54556.4			2503.42	630.857	64768.1			170.949	199.648	1569.65
		1026.46	103.416	29454.3			974.978	-587.59	27756.7			9909.7	22770.5	2814.49			539.399	-222.307	1413.9
		252.292	28.458	31759.4			112.632	-74.633	72083.5			695.176	350.671	59693.8			85.5497	-119.442	3294.78
		167.204	334.715	43041.6			495.636	7127.36	34785.4			872.83	6399.39	17911.1			-129.987	-405.887	4749.46
		315.031	548.188	19646.5			322.321	707.389	53441.2			-80.2019	6320.46	29737.5			41.72	247.33	2836.05
		467.399	1035.82	10285.5			428.239	2397.02	26131.7			649.132	10009.5	34293			-98.7485	77.4989	1135.69
		353.86	51.8256	10176.2			353.612	-1010.77	34169.4			853.462	32.4458	29133.4			-254.419	211.298	1580.41
		149.976	234.056	18645.5			-70.8517	119.566	42311.4			155.623	189.74	30504			-282.638	193.995	897.567
		369.837	251.102	18349.3			522.934	1870.02	44411.9			1034.79	4918.85	24697.7			-154.423	132.447	1485.53
		34.5867	705.114	6367.01			-646.572	-725.626	44529.8			627.061	2280.47	41618.3			79.1729	144.16	3509.76
		95.538	224.706	7360.99			-264.189	1733.5	39119.9			727.848	6853.34	23828.2			-124.934	135.934	2516.99
		724.636	634.621	30149.1			652.887	3300.86	107738			-98.5886	5024.98	24646.6			212.292	184.169	2048.78
		651.952	246.041	13625.5			402.984	953.998	52110.2			1483	7234.93	31048.7			205.617	-145.965	1827.84
		33.7103	186.079	1795.67			-486.984	-636.678	48170.4			423.435	514.062	32612.3			327.412	151.911	1604.58
		249.986	892.749	10918.9			81.5357	-253.309	44662.4			-266.547	-345.06	21782.6			-156.752	-301.596	708.926
		235.036	488.065	3626.84			297.373	1166.8	30678			498.179	9349.92	19439.9			-55.3499	321.303	785.24
		700.348	207.198	11578.5			551.404	-214.537	24569.8			5890.25	3011.07	27337.5			320.73	182.228	2183.42
		384.736	7975.42	12033.3			-61.9816	6757.57	51611.8			1756.2	8661.6	36045.4			580.524	-123.471	1848.67
		865.778	709.661	20652.3			572.801	685.278	41590.4			-64.0504	2713.25	31368.9			3549.83	30.5562	2134.3
		1894.78	-177.279	30328.9			2517.07	3215.14	46065.2			9567.61	4570.32	10267.1			-327.99	-93.1974	28.5534
		830.288	517.117	3686.13			934.95	241.246	35491.9			4784.44	508.206	41753.3			-363.235	223.636	1243.17
		105.882	112.748	10179			-28.0471	3104.68	30152.1			616.361	3931.69	24856.7			136.315	155.082	2009.55
		253.794	529.631	1037.9			348.132	6069.23	53674.1			645.971	15891.2	32090.6			121.1	-130.099	2282.66
		238.303	590.334	18774.7			367.305	1123.79	100904			1386.01	3005.5	67382			-15.4891	-63.1108	2326.22
		652.202	730.092	8271.28			84.743	-434.093	40381.4			3470.17	4041.35	21596.5			47.3043	78.4291	3542.93
		287.392	973.493	27076			-67.2745	-774.286	12146.1			147.15	592.404	31299			-39.2496	3791.13	2525.19
		86.8016	33.8076	26442.3			129.396	6605.5	33167.6			-25.6341	20359.2	28992.4			-36.1714	338.041	2437.51
		314.23	252.233	239.6			418.323	6155.04	17799.3			-186.418	4079.57	31221.8			-475.265	6.42254	2218.44
		148.966	763.053	24498.4			-92.5577	625.287	31790			982.931	288.459	32344.8			-148.2	235.493	4355.83
		123.378	912.379	12720.9			115.37	4289.88	95714.4			473.879	9242.39	37817.3			-159.189	-10.2945	3752.85
		69.5816	4299.9	29704.7			-336.405	-253.465	39219			-115.513	5198.77	28216.1			416.454	44.379	1911.48
		283.428	125.809	2650.85			-105.96	-228.982	52636.8			554.692	511.772	56597.1			-1.82534	2600.37	4675.53
		272.448	-80.3546	7455.19			281.794	434.731	48323.9			78.8082	5810.03	40558.6			-146.628	16.2548	2008.01
		1131.79	-300.88	10897.1			895.344	6166.56	45030.8			864.677	11232	1717.33			1677.72	-41.2539	6650.5
		792.394	201.419	16271.1			514.338	1592.19	42624.2			-72.1811	4533.32	27573.8			2812.1	384.105	1317.16
		254.505	463.173	19667.8			229.398	2457.88	25081.7			493.961	6341.44	5771.46			-186.562	200.291	4733.73
		57.2491	265.735	13415.3			-51.9587	1794.46	37850.9			1254.74	4587.67	43674.5			16.2405	194.055	1940.9
		122.254	9273.99	20813			405.651	1175.99	49301.2			187.57	11772.9	26352.5			-144.247	-26.1866	3847.18
		281.474	23.7535	-111.004			82.8537	-408.313	117404			463.972	14231.5	90693.7			-138.776	10.3206	3782.27
		303.337	-102.191	38141.6			267.558	90.4076	30429.8			710.61	1366.92	19030.5			239.393	294.618	1524.74
		558.408	236.111	30203.9			225.693	759.177	40558.7			931.933	4037.7	37756.7			157.636	245	2954.43
		969.838	4.72346	31107.9			1143.48	766.6	67133.8			314.421	9110.7	36464.7			1281.48	345.28	2571.45
		524.248	1054.01	23728.9			218.38	2886.63	17636.4			758.485	9155.24	9905.28			65.2983	-64.7402	1231.64
		679.114	344.737	10392.2			1033.19	4480.85	2698.14			311.251	5556.28	1720.06			76.9546	135.869	566.392
		455.142	215.767	30960.6			802.102	4530.1	18116.7			951.801	7089.54	20010.8			-70.1801	-20.5259	1016.04
		162.948	1324.74	14305.6			253.856	1250.83	38563.7			595.177	7077.28	20695.5			-285.204	90.6299	2743.68
		384.863	-424.706	1108.15			192.593	27.491	9956.04			1063.46	8877.56	16154.7			-408.028	51.89	4561.03
		522.341	123.758	13110.7			518.687	662.128	34291.9			-53.8144	632.629	22468.5			-38.5776	48.0186	843.081
		268.772	229.431	16726.4			-4.69175	1764.19	31629.9			517.179	6619.4	22655.5			3.4416	280.272	2457.74
		545.624	661.82	4472.56			325.581	622.29	54281.6			411.407	-102.713	32691			685.498	-130.275	1308.02
		305.593	578.282	22886			59.4828	4040.23	23593.8			143.941	3079.88	2463.89			-442.485	1.81912	3646.36
		239.782	8491.44	27501.7			408.785	-468.013	21153.1			60.6395	4946.43	25066.5			462.196	194.951	1769.43
		170.075	406.563	4377.19			218.784	-279.941	62329.2			388.452	7509.33	26914.1			-146.393	-171.003	3420.22
		72.5714	8034.38	-65.1718			-66.9879	3961.35	18515.4			1720.45	10494	67165.2			374.523	255.692	2246.27
		187.411	398.203	15267.9			81.1906	1062.03	26089.5			1134.67	12627.4	16400.5			20.7467	-30.6047	47.5559
		375.186	315.68	37036.8			414.263	4061.6	26295.9			456.746	7858.19	27056.7			16.095	-185.436	1841.48
		182.512	97.4511	953.999			482.706	1349.82	37143.6			270.666	4983.11	19645.1			-362.91	243.327	3920.21
		643.971	173.814	10599.7			286.356	5537.15	49213.1			11521.1	9847.05	26767.1			176.369	-343.393	915.565
		497.712	420.293	-26.0534			392.647	44.0586	36103.1			1009.89	618.627	5161.76			-109.32	148.979	887.797
		239.451	147.539	101.558			-320.707	4460.99	53451.2			1339.59	4770.9	18494.9			245.811	1337.43	1054.02
		2495.32	465.837	29591.7			4261.43	-426.98	46099.8			10760.7	525.681	24588.6			26.2332	1677.86	1751.69
		419.643	355.793	17505.2			-39.0426	600.647	33154.5			-567.68	4938.58	16727.9			77.6134	-311.917	2372.28
		82.092	510.111	12953.1			-30.7347	1346.28	60813.8			545.528	3206.46	36534.9			-258.506	285.652	1857.99
		1011.68	44.4717	242.184			845.061	7201.09	61072.9			250.622	10409.4	33330.4			1062.36	-264.169	1884.02
		144.93	-142.276	29576.2			4.85856	742.219	56435.1			1082.61	434.625	28631.1			-37.9274	-6.75656	2080.24
		453.818	-78.1656	6078.2			-27.6405	1550.27	64142.3			508.728	3080.17	39529.9			-111.386	20.5555	282.229
		256.799	1837.52	-60.6198			153.665	2241.22	45240.2			1034.71	4906.74	30452.9			-7.3293	202.615	1426.16
		1120.36	290.284	13904.1			1209.81	1033.56	57951.7			2946.31	7227.82	61029.1			686.575	-268.643	5332.9
		28.1129	662.189	957.697			-210.098	1743.16	75290.3			690.595	2287.34	42460.8			121.846	2.34964	1944.56
		723.887	472.91	17343.6			529.847	993.972	58069.9			1454.13	4343.41	35111.2			1279.81	345.499	2946.71
		595.43	569.603	18926.8			85.8125	4750.03	16095.4			950.987	12660.3	13823.6			1511.41	-2.1521	2272.37
		1686.23	281.739	19359.9			1633.55	1542.47	59673			22024.5	3447.4	48591.2			-97.2321	331.048	3485.5
		77.2123	-170.094	7392.84			-212.515	248.021	39191.9			704.117	4973.43	30057.2			315.052	-70.7053	2981.69
		1294.65	1405.32	25615.3			976.928	471.682	51897.7			2292.78	336.025	26250.9			1284.3	129.554	2326.22
		322.983	325.02	25768.7			236.729	13251.1	51951.9			1220.01	8351.39	19834.1			251.776	231.431	2152.69
		972.62	286.163	1014.01			755.291	1111.92	30719.5			-385.94	7404.96	36457.3			1485.99	-340.357	4417.61
		182.853	269.281	22207			196.523	4160.54	17354.9			-228.546	6984.49	21597.3			199.81	-49.2079	1434.41
		97.8388	441.885	32893.9			370.854	104.392	96516.8			539.773	540.034	38504.8			220.779	7.34662	2213.08
		939.24	794.666	23715			887.313	1820.04	42385.6			391.873	8171.23	19530			1717.73	318.402	1907.18
		301.202	391.45	8136.63			313.987	1449.29	40757			-23.173	8783.79	17744			216.004	12.1276	2604.05
		258.81	10123.5	31687.1			164.997	-340.539	39312.7			266.157	14.7615	43601.7			-79.5827	308.182	2595.9
		337.631	-141.676	25948.8			349.798	309.106	22843.1			1322.96	-365.882	19201.2			-150.603	162.077	2500.79
		327.169	-133.496	7959.74			164.658	1993.86	95280			-224.279	8269.05	49356			-88.3001	115.018	2215.61
		347.319	32.1599	18361.6			149.237	11446.7	21404.6			708.686	6870.34	28089.3			137.661	60.2591	4019.73
		231.393	-565.803	21082.4			163.347	2752.37	27970			-63.42	7782.91	29285.6			185.605	-200.537	2265.87
		1205.63	-151.016	27638			392.186	3956.07	12852.8			276.365	13674.7	3209.46			1274.85	119.698	296.87
		567.673	90.6021	346.034			370.241	9912.97	36257.9			304.171	9119.24	18665.7			-332.88	166.382	1613.01
		99.8313	5.74814	31225.2			112.743	32.118	22189.7			71.4527	2085.75	13332.3			23.7996	1965.69	1411.61
		195.858	-46.2531	17641.2			177.823	983.299	14622.8			1397.48	1973.25	10192.4			113.976	-130.744	2413.74
		137.487	300.97	8439.06			96.9872	4992.54	25986.9			770.639	9191.02	16621.4			-160.817	45.8029	1820.63
		277.228	84.0237	24488.3			-261.927	1443.25	29739.3			40.0603	2179.3	49939.7			95.3013	593.692	2931.64
		448.467	409.631	24135.5			521.459	931.07	40784.9			970.549	5743.71	26272.1			-181.096	-69.4405	3689.49
		432.873	765.091	20890.3			381.631	2007.49	28627			2124.39	9240.17	67927.9			-125.519	13.2382	1954.66
		991.669	434.829	9446.86			516.942	1258.41	34809.5			1564.27	4335.56	28429.1			-123.93	-435.871	1682.36
		123.161	45.2476	537.264			-82.742	493.767	41056.2			573.151	-2.28605	16116.2			137.237	-296.512	2872.46
		384.141	375.899	428.445			-72.6071	3264.96	30865.1			452.21	4014.96	2039.9			288.419	199.251	1239.97
		97.0258	582.313	22897.8			260.366	39390.6	47692			1161.62	51203.6	26474.1			-88.0517	202.227	2462.44
		623.203	599.809	14335.6			46.1331	38.5676	18756.8			312.203	2646.49	27433.2			547.766	46.5182	2683.71
		28.0617	794.171	24878.5			-410.889	3677.85	49835.6			730.133	11576.5	32056.5			283.449	428.695	2702.57
		1086.79	798.76	12950.5			536.747	6183.92	71385.8			353.358	6726.95	16597.3			483.986	328.701	2379.88
		103.839	7231.06	11580.9			-315.184	55.9291	16324.9			879.328	182.7	19467.3			7.31587	127.111	1623.06
		189.322	124.935	217.635			144.523	1191.63	37557.8			1326.6	6555.84	18448.7			26.6859	219.242	2316.19
		902.288	553.18	10990.2			586.632	296.412	14677.4			53.7366	295.824	14623			2429.81	-133.313	2560.37
		37.755	269.113	21351.5			-168.886	1801.47	12365.6			1022.44	8656.42	28744.7			210.535	-13.01	1480.54
		233.345	98.9493	35758.1			171.232	-481.887	48325.8			13.2059	501.752	46044.7			-330.778	-308.913	1205.78
		204.689	240.561	3985.8			-24.0099	66.2553	77652.3			-471.91	-96.0368	37036.9			1864.81	-74.5463	3480.46
		57.9984	-63.0072	10465.3			89.7659	-643.66	39533			1211.41	2584.48	22961			-122.617	752.307	1844.14
		258.43	158.823	19535.8			184.535	-405.926	11596.7			975.894	-680.101	10506.3			-39.6416	1528.79	2190.73
		471.983	168.307	17868.3			141.874	2856.36	32399.6			-141.407	4205.01	1749.44			1335.81	-82.1653	2426.06
		626.05	253.976	11515.6			327.243	7087.74	29479.8			-153.018	1888.73	24631.8			-35.5331	17.6801	2523.56
		657.602	442.438	14040.9			925.546	210.752	55753.3			3614.93	337.854	15447.7			701.3	-518.404	3143.27
		242.017	718.805	20114.2			247.212	-209.599	64100.2			230.789	5541.25	54723.8			-90.3631	-826.086	5374.09
		35.006	-67.5794	6633			-20.0834	1616.51	38325.9			-142.533	6993.22	31484.1			198.933	-146.908	949.728
		643.558	1002.65	11620.2			284.838	2148.81	22224.3			-315.969	5249.42	21705.3			18.0934	46.873	2084.33
		788.687	-98.209	27265.6			504.98	4060.23	29508			960.917	6920.05	37088.4			231.975	33.8125	4546.59
		273.259	331.316	72.5029			373.481	171.361	43661			1866.44	905.365	22129.9			-43.5773	-6.2839	1924.9
		945.586	2123.53	18255.5			254.756	8401.97	39205.3			280.076	13136.2	7867			1419.05	381.32	636.279
		302.047	357.701	29952.9			0.954635	7456.33	62072			379.532	11938.1	32160.8			114.351	31.0555	3495.63
		622.046	634.743	2889.48			367.254	-209.371	105845			39.5949	-102.197	46054.2			653.082	-132.602	3737.78
		1684.68	859.747	21186.6			1884.42	-533.341	43532.3			325.726	613.175	16446.5			1389.89	96.2978	2968.64
		114.895	309.589	9957.06			-4.34784	292.969	59730.8			2517.39	836.026	40892.1			406.046	-143.075	1125.89
		239.709	197.41	28383.5			309.001	13.0779	2021.49			1863.41	180.406	756.331			-50.3491	1560.45	452.848
		882.304	604.123	19085.1			599.184	177.782	56825.9			3015.12	237.838	32031.2			-355.278	10.1533	1911.79
		350.778	74.3403	13370.2			84.4529	-69.9058	34441.3			216.476	12238.8	16721.1			-84.2528	298.227	4133.06
		1137.62	190.151	21083.9			1550.21	3234.24	6528.75			3369.53	4035.99	4470.98			-17.1105	-226.179	477.15
		312.679	527.85	10971.2			381.118	651.625	47602.4			2271.61	7447.4	40112.2			78.1212	-310.694	1965.36
		283.076	-68.7637	28021			467.381	8933.31	28340.9			673.985	22495.2	20316			117.708	278.911	2635.54
		220.856	-127.998	31332.3			-97.8711	369.767	37186.1			700.948	-1.84124	41202.9			117.476	-340.226	2204.5
		106.607	-701.85	22529.2			5.00588	1045.54	87457.8			1893.54	7548.15	43372.6			-292.373	305.796	2945.3
		1184.29	485.828	4305.92			500.077	124.244	30471.2			464.312	-43.5272	9187.26			997.234	-168.214	2345.01
		377.985	1723.94	17781.6			686.596	2990.81	61904.8			250.293	6082.1	32782			-86.1121	-233.918	4899.94
		78.4952	164.459	15923.1			51.4369	101.959	73896.7			-598.734	314.116	39089.3			-226.522	-145.32	2242.99
		814.499	352.692	682.612			535.571	1352.45	20121.8			195	5366.35	18179.9			875.132	274.713	1673.41
		324.771	759.52	10079.3			-66.6922	169.155	46785.4			375.464	8153.6	21490			125.746	75.1041	2082.39
		190.064	-247.317	27228.5			-231.843	4639.18	22273.8			1949.86	8573.21	19751.1			61.7306	-93.755	2625.15
		349.922	-294.186	82.956			-157.66	507.282	50794.4			662.08	-52.2437	24887.3			258.439	21.3555	3231.11
		290.632	275.812	2088.34			501.801	-201.418	52294			571.124	307.304	32618.5			259.754	57.5223	2153.64
		1365.07	395.424	9642.27			1266.35	4649.2	50848			864.47	1994.73	33053.2			1278.5	-422.96	2720.52
		-147.937	10732	28151.8			-199.854	-31.4681	12189.1			626.383	-286.505	13865.3			370.156	328.6	1613.71
		746.968	168.738	17465.6			449.179	1837.44	57477.7			1142.56	3904.03	30396.9			117.198	122.963	2134.53
		-8.77656	1048.12	20864.5			36.5153	1681.53	92332.7			23.2488	3839.95	39694.5			165.779	169.274	2251.3
		78.2302	188.439	485.468			-87.099	4333.9	59109.8			795.078	10098.6	3687.41			-122.575	215.193	3123.22
		-16.9599	-147.092	8072.48			-233.004	-717.965	40282.6			1152.42	7334.54	30046.6			336.518	138.383	2293.52
		222.725	195.251	870.154			-292.036	3408.43	61504.1			659.674	10927.9	37992.9			33.9088	119.45	2243.49
		174.799	154.661	18879.4			-271.097	8224.08	37731.6			347.352	7507.36	26153.1			-116.369	211.796	2807.04
		443.357	461.378	406.824			140.015	85.6287	33032.8			422.039	6584.92	8108.71			409.55	-395.989	752.523
			-63.6599	14365.7				342.028	46616.1				3697.72	36386.6				761.25	2203.18
			293.775	14044.6				2783.46	115035				7928.28	2863.34				367.739	3853.4
			9269.64	28883.8				352.288	28742.2				-718.705	22046.5				-112.735	2353.77
			-333.145	15706.2				2039.55	49849.6				6474.78	23762.4				-108.22	1246.22
			56.2187	22905.9				933.122	42615.3				8943.83	34221.1				26.8239	10125.1
			100.005	31333.4				-72.8856	23095.7				-190.299	22676.5				61.5	3303.66
			413.411	23074.4				641.608	64200.4				15483.1	34969.5				363.49	2313.12
			9067.95	16681.5				-186.838	13634.1				454.406	10662.1				150.276	1148.5
			8195.95	1333.66				8000.04	30968.3				25545.4	20671.6				880.723	1759.06
			437.237	11269.7				66.1258	19223.1				686.707	11721.2				387.601	1651.27
			33.2845	27691.6				4564.84	18536.7				10864	14220.2				-144.562	3345.33
			5112.76	-243.847				12700	26005.1				12243	10871.7				327.006	2368.32
			353.17	27472.7				900.266	40761.9				5378.93	16006.5				-189.833	1423.78
			-78.4955	40464.8				-138.971	32573.5				154.004	13631.6				123.603	4784.73
			456.215	9308.28				-347.359	30014				8808.98	12521.6				206.038	3199.07
			-283.497	11332				165.946	46854.4				1923.91	10119.5				96.7021	1269.43
			903.075	25806.6				3943.31	70041				18628	19551.8				1466.19	2930.3
			658.359	22227.4				335.309	37768.6				3.9623	11731.8				-16.2144	1332.43
			-73.2598	17554				267.786	29029.5				-503.325	17631.3				-232.333	2575.48
			8805.57	-171.705				818.785	31309.1				4427.23	22031				-163.877	2407.39
			429.367	14116.7				-369.486	31627.3				49.1039	22667				-302.708	2604.99
			253.588	9441.08				2996.54	51429.3				7409.32	50506.3				-12.0327	1338.22
			419.689	1063.92				-119.017	33438.2				1326.06	16909.1				288.691	1908.67
			231.981	33750				-900.85	16976				707.017	21236.8				1417.54	2463.31
			4.60557	658.526				-65.1335	25544.1				6318.33	39938.7				139.704	2077.13
			120.362	17045.5				461.316	28369.3				5570.86	18031.2				-112.386	2364.74
			557.539	22172.2				749.364	18764.9				10394.1	4682.3				330.267	693.709
			-35.873	37303.3				89.638	25300.2				211.224	19519.2				-558.984	278.903
			363.481	12779.9				-328.655	25975.7				-142.477	29675.8				38.4724	1513.85
			8.29977	994.015				4889.5	18907.7				6617.27	13320.9				129.876	2038.42
			114.717	23227.4				2953.58	44788.1				2591.7	27429				90.9587	2009.68
			503.354	20807.3				170.884	20456.1				205.633	3240.83				74.8941	362.846
			1317.82	49.0229				244.396	53214.9				485.2	71502.5				112.74	4028.35
			434.809	11675.5				12691.8	27571.5				11414.3	35252.6				175.079	2272.89
			1477.42	32622.6				1987.08	39028.3				6103.92	63065.2				178.855	3332.46
			-317.106	2218.84				350.768	24081.6				4916.65	34160.6				436.174	3266.12
			314.93	14478.5				2865.53	39990.3				8844.08	20123.5				-238.426	2444.04
			470.588	661.886				-577.747	29938.8				11448.4	43806.4				-235.165	3504.35
			465.069	1640.89				3295.83	29224				5910.93	16197.5				-115.033	2042.64
			533.974	16768.9				-152.163	61521.2				757.941	44443				169.64	3686.56
			118.537	1750.18				-159.015	33201.7				5795.91	25369.2				246.895	3315.79
			984.064	2508.74				259.757	34625.9				3566.79	13178.2				2698.11	1588.22
			276.545	22122.1				87.9099	35227.6				-870.258	24509.1				-92.6792	4136.11
			276.281	14101.1				1736.15	30697.6				8811.71	24224.5				-124.845	2486.48
			559.855	13517.7				1776.36	38189.6				1495.37	15893.2				-63.6426	3154.09
			1586.38	17761.4				3582.26	43276.3				5898.05	37129				129.038	3687.58
			854.761	42.4419				3689.53	25665.7				8553.52	32729.2				282.885	2007.51
			554.738	8496.51				434.386	38621.6				3561.71	55287.5				105.86	2770.89
			164.744	766.295				1911.5	16473.8				4470.92	15176.2				-44.9144	1202.54
			332.375	1254.67				2911.2	21633.3				10407.7	33468.5				-163.806	1336.73
			287.382	13532.9				-605.865	33568.4				3855.37	3629.94				487.215	3636.87
			1117.09	17113.8				826.424	25126.4				482.937	24480.2				-134.965	1732.68
			441.167	10444.5				-75.7973	45477.1				166.511	31688.9				135.353	2654.9
			5366.15	22191.6				2003.9	92560.7				8954.69	42800.4				164.765	3194.17
			401.533	4613.76				5781.11	56804.5				8227.38	25797.8				302.43	1140.69
			267.818	4514.76				5508.86	31468.5				10734.5	22675.5				164.311	3100.93
			528.14	17027.5				6929.07	45152.7				8873.99	38503.5				233.577	2268.57
			16062.7	38007.9				144.636	49272.7				-287.547	28560.6				3720.99	2803.41
			591.008	6806.59				2256.58	24086.8				5347.05	25275				186.367	2622.92
			-3.78187	6874.97				727.773	20441.8				1099.35	25824				-251.569	1691.72
			-135.395	19283.9				3916	64596.5				8454.54	32822.4				366.343	1859.46
			553.092	26990.9				5496	53692.5				3184.83	25685.7				-111.12	2153.16
			392.031	6141.59				355.144	32775.1				7710.98	13562.6				644.824	3164.03
			1034.65	7318.91				-519.68	26833.1				31.4798	17607.9				388.009	2655.11
			-113.105	9534.15				5915.76	31064.9				2117.85	19176.5				-239.245	552.398
			258.447	24402.9				338.073	31564.8				695.538	18503.5				306.981	1797.08
			-107.598	29897.4				274.772	38147.5				-329.409	26928.1				332.502	1775.14
			132.992	24997.4				-286.341	30693.2				865.45	20731				-15.4062	2586.31
			564.42	15125.8				1276.6	53417.5				7785.06	29876.5				-85.536	1771.19
			332.069	24171				11330.5	17695				10778	8660.07				94.2191	1259.33
			811.604	11767.7				667.146	62090.3				2410.05	28396.7				-65.4029	2172.63
			14.646	27313.8				3645.2	38107.4				3473.44	27734.6				-93.0696	2749.61
			584.671	13421.2				1480.21	52887.2				6824.32	33675.6				321.919	2035.88
			411.658	4728.4				3954.61	34925.6				14588.6	47577.3				93.1579	4093.63
			-42.3336	15489.8				17994.9	16318.2				21623.3	13391.2				128.231	2888.55
			809.166	34398.7				214.937	100450				330.073	70979.4				-125.682	919.173
			646.436	37959.5				466.899	21303.4				6331.61	26702.8				288.484	1610.09
			639.999	14459.9				349.464	38378.4				5626.94	78199.1				471.495	3772.47
			147.635	17056.5				-422.035	66756.8				2261.95	36701.3				2114.44	3583.08
			34.3273	31599.8				8206.74	38073.1				8354.16	37418.7				346.204	1800.97
			-118.233	1004.77				596.171	37914.1				2433.77	16781				-101.445	1511.05
			-87.2931	14171.5				-252.235	3971.03				5298.3	2129.42				39.5383	543.436
			-193.692	2870.57				2221.34	13442.4				4206.57	14377.3				-3.8113	3217.95
			173.851	17391.4				251.516	18954.2				4088.16	23813.1				19.0849	2329.26
			149.125	21351.5				1024.79	4427.92				7450.23	1092.95				48.1232	86.0228
			317.972	11061.3				5571.4	25067.1				1324.67	15984.6				251.425	2969.49
			449.738	28702.7				-157.605	36432.9				1556.41	25109				1857.72	1766.77
			174.441	39899.6				3477.13	20465.6				5300.8	14037.4				199.923	950.814
			427.581	39152.8				1495.78	24905.2				5227.69	12299.9				-382.189	2230.67
			215.365	1112.65				146.049	34994.8				64.1574	22994.2				-6.096	1153.57
			-108.606	6965.7				-675.852	23859.9				6602.62	15217.6				71.8543	3981.41
			196.819	2433.04				331.386	31386.1				90.6077	25867.4				112.957	922.85
			276.002	19234.4				889.489	12261.6				7745.26	22755				-235.808	3765.89
			391.283	21719.1				330.927	24193.8				238.269	32385.2				-288.443	3373.2
			-142.506	11530.1				329.654	23579.5				35.9956	25139.2				-22.428	1267.79
			472.33	28625.6				2092.58	13990.2				3640.92	41047.1				96.6705	1124.1
			299.467	30197.7				-346.658	29460.8				6001.5	20127.5				-43.8625	3107.54
			160.759	18029.4				-309.445	41712.2				95.2407	32039.2				-113.063	2108.41
			396.704	16412.7				11606.6	26696.8				10274.7	24001.5				-215.817	1556.02
			-14.6636	636.34				-170.937	25966.2				699.672	24547.9				89.1486	3226.43
			288.221	18413.6				6363.16	70179.9				12070.2	33481.1				153.879	1810.33
			6758.17	12778				-268.397	21843.3				5642.25	22951.9				6.70669	2223.96
			-386.048	27685.4				18.6762	46947				3130.15	28368.9				-134.785	2991.42
			558.564	20249.1				61.2853	46184.1				424.604	28020.9				333.543	2527.61
			-166.117	19874.5				3878.37	94548.7				5268.45	5090.41				91.7749	8602.49
			210.184	19186.1				505.318	39529.2				95.632	24242.4				17.9182	2238.66
			290.366	42977.1				1047.19	37682.2				8011.42	54659.5				-143.818	6086.32
			204.209	25724.8				-930.891	18061.7				3073.92	16427.6				196.75	3655.96
			668.474	27478.3				4393.07	34629.9				3621.74	80313.9				156.587	3128.21
			99.4055	-490.813				2400.01	56988.7				6663.81	35115.4				41.1518	1756.65
			1649.1	39256.3				3600.82	68813.8				5651.46	51395.3				-164.601	1923.19
			116.337	26895.4				-180.104	61406.6				-891.675	32027.5				-361.801	2526.5
			627.746	40936				490.032	45429.6				2012.41	33760.4				74.9741	1759.65
			239.99	19645.7				2913.7	26825.5				6143.12	22889.2				439.461	1581.22
			70.1626	9258.24				255.078	51874				3156.77	44455.3				181.165	1615.02
			9.33146	1354.2				11442.3	21268.7				9625.46	18176.5				22.0666	3961.49
			284.481	21944.8				2176.5	23549.4				5617.09	1717.85				-184.478	279.878
			530.091	16097				2857.32	45877.1				6582.43	20944.6				4.67813	1509.57
			-169.788	25511.2				-245.978	36941.5				3700.72	47460				141.065	3196.34
			-132.736	7242.13				1547.24	63676.3				4196.08	21205.8				-232.425	1944.65
			225.781	30426.9				-400.592	53864.9				678.82	25099.8				4627.29	2224.51
			62.6843	27710.4				-205.256	22953.8				-156.719	22977.6				30.0237	2618.13
			25.6841	31055.3				1187.81	1934.23				2470.77	3428.77				64.167	748.901
			36.0442	27631.7				4821.7	44701.7				3468.22	42223.6				3.97967	3605.87
			-228.434	19207.7				4518.33	48673.9				5811.07	36123.3				277.746	2693.09
			14100.3	16601				-661.978	38759.2				147.029	18446.5				1675.06	2041.56
			6517.46	1149.31				25.9748	8354.48				947.803	2285.87				-137.441	538.125
			260.268	3710.91				-7.79206	15480.1				1183.35	16494.4				414.661	1397.86
			-50.6352	35619.3				6775.3	27872.6				6406.44	36432.8				302.703	1972.26
			264.693	3381.8				52.2602	44218.6				4275.78	33785.1				-187.785	3157.25
			-65.1229	29352.4				-146.756	17956.7				76.7524	18579.5				213.531	3315.36
			898.282	7692.06				3065.57	32208.5				5087.53	26710.6				118.052	4538.62
			4479.47	14529.9				-692.793	14203.6				6233.64	10263.9				-21.9136	2591.63
			-101.307	9359.77				3392.1	17487.9				10240	16202				-81.3797	2618.17
			-157.79	20030.3				566.594	25877.4				4598.39	15491.6				286.114	2061.52
			211.145	3556.47				6001.63	51115.9				7862.84	48135				-121.86	5530.78
			2581.87	32227.3				294.894	28431.4				1073.57	39933.2				-18.6447	1746.96
			4472.41	16283.3				8495.82	12118.7				8632.02	14100.6				-427.407	2657.06
			305.308	1471.38				-253.181	22945.3				252.25	20741.6				444.818	1969.73
			917.058	17688.3				-348.247	11743.6				284.916	19523.5				101.61	2511.2
			2299.71	19234.8				-513.915	20722.1				6752.13	12229.4				-13.0575	2676.53
			412.157	43514.2				30.5849	26259.2				8847.27	18642.3				84.1276	1969.9
			372.107	683.689				863.386	30199.9				6350.06	11825.3				83.5339	662.034
			-13.3807	6904.74				35136.5	37542.5				23316.2	28792.8				1834.88	3215.57
			209.239	23313.3				1159.14	33054.4				3731.17	18935.6				-138.688	1859.11
			537.283	21038.9				344.551	22452.5				8.94343	44098.8				-66.5077	5623.46
			1823.32	12828.5				7.21005	45192.8				281.649	28567.8				-427.502	1871.52
			102.18	9316.33				-402.121	29797				756.425	6452.04				2586.38	1443.82
			288.824	19144.7				-434.139	27311.3				-25.1478	24710.3				515.257	2976.75
			8486.28	39206.6				2625.11	76965				8634.61	35797				-408.394	5500.01
			206.313	17629.7				-262.142	55373.3				119.379	31000.1				168.442	2225.36
			-107.621	12721.2				7323.48	28619.5				12181.7	15415.3				93.3005	1969.39
			403.303	32083.5				3615.07	33650.6				5872.96	13894.6				288.674	1908.85
			7944.49	27428.3				313.781	78359.7				1345.1	41166.7				1409.55	2842.88
			11103.6	11963.6				116.318	51020.9				394.114	19454.6				396.847	2215.34
			120.205	25050.7				395.226	6947.14				2773.65	2303.32				-28.8941	1070.15
			31.0944	29434				-193.257	71997.6				734.198	18710.3				-216.335	-84.574
			394.685	27037.3				16048.4	20961.7				9812.47	33400.6				-182.088	1645.03
			174.592	9911.18				-466.246	42629.2				414.584	22848.4				1741.27	2326.81
			521.144	1186.61				-49.3236	46005.6				561.354	11892				8.91604	7.33227
			5.72413	19543.3				9192.35	35437.6				13065.2	19893.9				496.11	2315.02
			336.026	37457.3				4590.39	40079.8				3588.3	20557.5				-10.3395	2094.05
			7874.16	4019.9				2287.6	38796.6				8751.31	26214.1				-179.889	1920.86
			522.079	1349.55				4842.32	45632.2				9629.31	28396.1				142.609	2580.01
			697.69	12490.3				1646.83	33880.7				8166.43	24861.6				230.064	1746
			92.9146	7622.72				1231.08	37244				12186.5	20704.7				273.746	1688.54
			1257.05	16347.5				1012.49	9878.4				7674.94	9570.73				-141.688	1192.51
			7899.21	26239.6				115.491	38463.9				54990.3	32315.9				1176.37	2048.75
			44.3981	19226.8				3066.06	29727.4				6944.86	24618.6				163.071	863.218
			-173.918	35154.3				1854.21	36566.7				4863.06	29140.7				46.4203	1531.3
			539.06	1345.57				2122.45	17761.5				7250.45	50575.3				83.767	2290.6
			3396.95	13182.2				3021.19	34298				7522.49	26436.7				156.356	1471.04
			935.286	26716.8				379.532	47375.7				634.853	17831.1				59.3111	2091.65
			552.857	7718.93				1702.44	50750.7				2561.85	21311.6				-200.663	2550.96
			9044.72	20510.1				2364.22	27685.6				3987.66	101073				-46.5156	4823.81
			-33.3069	924.875				2080.24	38080.9				5116.84	35482.2				-55.1936	3512.49
			-29.1532	36422.3				3204.72	41391.5				4014.43	30340.9				175.484	1789.5
			4043.26	50950.4				3463.91	29182.8				2912.18	16692.9				375.454	1514.1
			5898.28	3199.46				1628.62	47092.2				5119.51	38401.2				-73.1804	2069.52
			550.588	27822				144.681	18421.4				3644.66	19417.8				326.243	2657.99
			-112.38	497.234				758.901	36444.2				5972.62	22852.2				156.09	1831.43
			383.119	4363.72				4012.47	42928.8				7558.26	47090.2				12.8833	1321.12
			-50.322	25006.5				852.687	35225.3				719.468	17441.6				1287.12	6215.22
			10030.5	2961.73				4063.11	53735.7				425.262	36043.7				4355.09	1131.49
			6319.07	19596.3				1111.22	24185.4				4645.25	18844.9				285.246	3027.82
			60.2288	14337.5				3608.45	31460.1				9683.73	28586.2				132.09	2175.89
			325.02	10828				4216.37	33424				8438.21	27300.9				-306.125	576.294
			2790.49	31224.1				9629.38	70344.1				11014.5	28792.9				240.961	2225.57
			7022.12	26133.2				6444.32	51408.9				5008	30326.2				-90.666	2403.66
			-276.722	25017.5				169.635	34872.4				815.038	26750.7				-60.1171	1992.92
			1076.4	12659.8				696.165	51219.6				15.6512	35916.2				1033.21	1911.87
			47.0759	21854.4				658.055	43654.5				2466.55	20025.4				-99.8438	2432.48
			429.295	39963.5				405.936	38391.9				566.381	2980.15				-50.2349	498.133
			2121.4	85.35				325.686	26923.3				1050.41	15692				266.518	3117.75
			-26.8788	30438.3				376.614	52940				4980.8	22559.2				636.714	3497.52
			5219.42	42457				267.279	83982.8				1031.95	35791.2				227.112	3402.3
			406.203	11452.8				1478.19	20493.9				7401.5	41020.3				82.5257	1366.16
			4810.28	18.152				-55.8139	4589.44				1103.49	2148.04				132.529	883.7
			51.3357	17490.7				3060.61	14389.7				11088.2	27774				157.166	2135.05
			493.961	11257.4				1694.49	39220.1				2188.4	13671.3				-315.986	2605.47
			5577.35	334.486				2384.39	94491.6				3337.93	78166.9				-20.4175	3134.19
			13657.4	44032.4				1194.09	58624.7				8084.19	22754.4				-36.3778	2427.44
			7170.69	23929				3997.33	44167.2				7318.3	18992.4				-20.4358	1754.39
			10909.1	19618.7				3909.33	45325.3				7330.96	33569.9				-355.511	5608.95
			53.4285	23519.1				925.165	34479.8				7161.47	15445.9				53.5098	2782.12
			12707.3	21233.8				-1412.76	33601.3				10404.2	20619.4				217.478	1469.78
			-0.568323	21698.6				50.7805	31097.3				5291.68	46774.4				-62.1076	1373.31
			3817.62	3131.06				3562.93	66343.3				518.36	46628				139.983	2410.17
			9886.04	27261				3599.48	94498.5				4483.57	30940.7				132.801	2777.37
			182.974	34580.3				11493.8	31339.9				7754.65	14939				-412.081	2353.03
			11345.4	25740.2				1016.39	27089.1				138.992	25922.9				3.19322	2041.69
			691.678	27468.3				2487.05	20482.3				4635.54	16052.3				-184.89	2118.09
			9258.77	13649.5				452.149	8725.34				6202.16	3095.75				58.6598	1308.83
			10.6723	11785.8				7346.14	66369.8				2069.96	29639.9				21.6804	844.718
			10794.1	20709.4				3646.34	55958.2				1344.34	14456.1				280.014	2678.87
			277.563	2726.06				7622.61	51491.5				9047.29	51668.1				5.03932	2783.86
			152.304	10938.1				3872.55	15586.2				5674.24	7540.06				-184.879	3081.91
			9084.66	1012.94				9178.51	59017.2				17004.3	34990.8				192.237	3418.28
			4764.07	12844.6				2029.9	23961.3				819.643	24528.1				50.5474	1604.77
			5.28983	6494.19				6213.97	43351.6				10372.4	22058.8				129.556	3324.99
			-88.0975	31962.2				116.306	23425.1				5909.57	31303.6				69.446	2388.97
			24.4187	7626.61				50.6839	20800.8				5020.7	19751.3				283.882	3109.32
			521.804	4464.56				33.6766	37198.8				10019.9	15584.6				-370.329	3326.11
			8178.15	20676				386.012	21026.3				3897.06	2426.32				-56.2068	885.747
			4330	16865.6				2778.5	13327.2				7896.66	4530.71				109.223	3259.59
			-285.767	965.573				2577.76	35294.8				8579.7	19647.2				-93.8194	1940.85
			141.551	32435.4				12318	38828				7108.84	37328.8				21.1215	1584.8
			10052.9	11663.5				2172.2	30442				6462.39	22037.2				191.812	2429.53
			80.8858	17544.7				3580.18	14992.9				4808.47	20132.8				159.149	2258.07
			18758.4	21335.6				5467.42	18208.2				11495.8	16959.1				283.883	1783.38
			5980.22	23881.2				864.858	23013.5				1140.91	48686.4				13.1542	2439.19
			876.432	19892.8				314.967	27302.8				7422.58	22251.8				213.768	1470.86
			3226.23	16852.8				3507.12	23388.9				5320.03	17347.4				29.6305	3190.61
			1034.04	22824.1				449.418	31195.5				12260	18619.1				115.702	2936.4
			333.114	11523.9				399.977	48212.5				2774.18	38664.8				96.2164	2668.52
			-156.383	21776.6				4679.67	15115				4145.17	2662.88				321.14	2442.56
			3288.54	2806.04				2406.22	28832.7				4171.89	18225.8				-45.4243	3276.99
			6427.26	31816.8				3867.54	55302.7				7370.66	42201.4				-150.544	6693.51
			-1.92614	18806.5				-230.849	63343.6				6368.61	28180.4				165.677	930.589
			15812	22285.7				3318.17	24003.6				7852.06	35205				199.323	1729.2
			373.979	6869.24				4082.27	28060.4				3307.67	26867.8				258.754	3920.93
			8252.67	2883.06				577.919	29592.9				949.246	15323.6				-42.2272	2197.39
			1561.45	20705.1				3878.88	41684.7				7305.94	20112.9				639.476	2568.31
			1373.89	35806				3380.09	23613.6				10959.6	11879.1				395.179	2690.94
			302.491	15080				252.071	60007.3				9768.51	41160.4				-74.1502	2656.64
			6445.63	15654.4				3337.75	5112.87				3645.24	2504.58				-174.788	326.586
			3009.99	-76.7759				493.366	28112.9				4998.65	18252.2				-106.887	2225.24
			-1.94255	28544.1				1694.39	37121.2				9029.45	34168.6				53.1927	2689.3
			7662.61	4182.17				1363.99	34084.1				8798.83	14105.7				142.458	825.339
			349.56	28477.1				1349.93	20198.6				2375.2	23199.3				99.607	1657.05
			4063.51	16042.6				4010.91	27044				6387.07	1756.71				46.0447	1281.66
			4802.7	18545.5				1513.28	22996.4				6596.96	5403.72				97.8993	214.706
			1024.31	22908.7				619.829	22691.1				506.018	22281.5				-172.318	3150.15
			-70.3332	33114.1				-658.731	70586				9754.18	41852.6				369.442	2569.34
			9159.9	15727.5				7506.49	88343				18971.1	30429.8				38.4446	760.959
			87.0888	39405.6				3353.09	46139.3				8540.41	42909.8				3609.66	1681.12
			9576.77	2320.85				1774.42	17648.5				3449.77	18143.5				78.3068	3638.71
			70.4101	40424.4				1603.68	31360.1				7156.55	23675.6				383.931	1977.73
			4873.16	7008.36				546.263	29319.2				3305.02	24928.5				45.4441	2535.29
			716.689	30013.5				10598.1	56897.8				5459.75	40115.6				-1.90744	3100.87
			136.362	27625.8				6093.78	17361.9				12998.8	18063.7				138.046	1637.48
			265.993	1017.47				423.397	28739.4				15134.6	18801.6				-22.8546	1675.81
			828.762	11068.8				790.164	30746.5				4409.33	24649.6				145.064	2812.62
			7416.47	32063.4				10931.7	21040				4482.06	25715				622.204	1295.88
			656.43	24613				1237.54	36348.3				3698.2	29604.4				164.903	991.411
			2399.87	30173				688.442	18326.9				6321.75	13597				486.692	1525.68
			362.333	9553.62				-199.95	19108.4				828.619	43085.7				107.786	2043.51
			111.135	17565.6				267.681	25353.9				4158.97	27772.3				-218.565	643.803
			2755.52	6099.28				-291.272	41425.7				9726.02	32478.4				237.192	1658.74
			6243.19	1979.69				25573.5	38650.7				11787.2	35126.7				-308.372	1915.16
			13181.4	639.287				3224.25	68394.1				7487.01	26313.9				175.797	3287.87
			337.723	9432.32				1167.53	30905.9				4295.92	16647.6				137.325	1848.81
			251.803	5374.46				855.387	28018.4				3537.76	26934.2				-297.379	2562.65
			7566.72	23854.7				683.402	20234.1				1035.59	25527.5				35.6927	2283.69
			609.501	17267.7				2296.94	27438.5				6510.43	24620.1				117.615	1740.44
			7592.11	21682.2				1679.43	56681.2				4534.71	39702.7				27.8194	2363.54
			7326.56	27960				558.099	21753.8				3643.34	22439				-231.786	1213.53
			268.31	7970.39				2730.37	25113.5				6392.69	8731.93				-249.241	450.855
			6387.61	7019.91				70.9607	91920.4				843.163	2267.12				-58.7187	796.394
			455.156	9774.07				1230.2	52691.3				4702.4	2781.6				-57.7835	2463.73
			1060.9	18440.4				690.038	91848.5				12775.5	45286.9				38.5054	3067.11
			-111.352	32326.2				4699.56	53456.1				3498.09	26105.2				-156.257	3069.01
			12893.8	15958				3805.44	23651.3				7577.6	5511.62				-128.334	10.6365
			3017.89	20586.6				738.998	28696.8				1693.41	18233.4				314.858	4799.81
			-181.74	18037.7				3236.53	68083.1				4727.94	13134.4				69.6207	621.417
			962.586	1342.58				3117.12	37961.5				3126	6095.68				89.2	-233.63
			2168.66	37462.3				4487.28	47322.7				6869.97	30910.1				-112.8	4809.78
			1601.77	20705.3				6372.82	4922.44				6342.83	1022.14				1113.24	246.652
			6446.97	16895.8				596.436	13698.3				4717.4	1790.77				161.335	488.479
			4586.57	17633.1				5426.66	55196.1				6083.23	34746.1				233.323	2181.54
			2962.33	1024.06				1875.05	69432.5				6060.81	13503.3				-366.239	5348.06
			1339.74	1422.49				3558.08	92583.2				11273	52512.3				-38.2152	2882.25
			473.867	8897.2				7027.65	8316.39				10066.9	4372.17				229.199	638.141
			-7.87569	1469.56				1728.72	22634.5				1644.46	2927.97				-82.9222	1541.86
			11977.2	18737				-142.048	24287				951.602	8728.49				2232.53	49.8475
			6745.85	24575.7				1331.92	32828.5				10398.9	3229.85				373.241	435.209
			18.0769	31559.1				1398.48	329.209				8327.53	1059.34				144.738	330.015
			61.1946	35940.4				867.33	18464.8				3980.6	2953.84				7.83363	606.741
			14733.1	6743.21				433.875	48791				844.597	4566.99				109.614	267.731
			12.8861	428.878				5178.7	12163.4				5073.81	3235.19				95.1656	858.756
			3568.65	4329.63				16132.4	12270.8				6575.54	9188.29				5.24527	449.647
			33.6091	8411.8				-580.793	41722.7				3601.24	29149.7				-140.106	1548.75
			321.676	24273.3				-171.269	21158.8				3427.85	4597.43				252.273	611.437
			8880.51	25491.4				4064.95	67167.9				3812.29	11973.3				153.181	790.011
			1276.71	9828.54				5188.35	48076.5				6021.66	8825.67				348.846	642.502
			286.122	24171				1892.19	43510.7				4632.99	2216.79				215.946	3708.48
			44.4901	9260.85				2381.09	38788.6				2749.46	20620.2				243.347	6340.26
			340.13	16652.9				1742.71	24612.6				9107.31	16024.4				590.663	2277.45
			788.694	34285.5				1995.59	21518.5				3635.58	902.335				218.629	828.356
			13292.8	986.846				8162.22	9937.18				13330.5	4504.48				223.328	562.208
			1368.16	28502.8				2422.22	34020.8				4100.71	4188.25				171.203	1095.11
			193.931	20517.8				-1208.46	12415.8				7778.86	702.138				104.299	1122.26
			852.784	15256.8				3769.5	25984.2				11109.5	10263.8				-40.9215	3465.56
			109.897	5297.4				3889.09	44660.5				9616.1	5096.55				-12.9369	404.451
			7517.85	33746.5				4798.69	68986.9				6215.13	6168.01				39.9197	439.603
			1111.58	49549.1				-138.874	13850				333.205	4013.25				172.98	13.9672
			9435.04	12956.2				974.452	40747.9				2097.28	35346.7				26.6313	3909.95
			1623.77	16408.4				1436.81	17192.9				5082.44	6061.46				-171.654	586.613
			532.425	27034.9				1902.19	28186.6				5035.43	1484.38				-161.457	4091.02
			4179.8	23471.9				2380.34	24709.3				5597.45	9153.36				-366.86	384.894
			698.785	492.109				9127.33	22602.4				7346.36	6220.6				-189.453	279.478
			934.321	2990.79				1840.86	61525.6				6506.72	5974.01				114.293	617.176
			7103.82	81.2813				3701.78	51211.7				3238.06	26627.1				75.6555	2270.39
			-242.134	29136.9				536.828	36248				5242.87	1776.2				84.198	2384.34
			3899.98	33729.9				2667.74	14903.8				7376.17	4714.42				-30.1018	4573.65
			5548.38	26907.1				781.676	14789.8				12067.5	2536.76				412.206	1409.63
			123.607	10208.7				-80.0264	15040.8				3531.33	2189.91				-63.8277	439.042
			7970.29	10339.3				460.545	48499.8				113.17	6624.25				-8.65396	992.234
			5554.48	17559				487.555	1791.6				1544.54	1928.85				133.072	266.797
			7460.5	1459.09				13862.9	78795.3				13641.9	8489.42				279.461	257.629
			6375.28	30058.6				-268.048	68101.7				4000.37	13494.1				-332.616	379.037
			11540.3	33112.9				5832.6	21627.9				6160.1	5522.85				309.941	555.214
			8815.66	10822.1				-120.684	23136.4				3627.49	5374.66				-62.6665	-89.7121
			8908.28	15549				5800.59	45248.9				4613.19	19360.1				32.5252	1520.37
			1636.64	5616.31				961.478	23158.2				8845.3	3074.15				482.605	722.504
			823.939	13697.1				1633.09					17938.2					200.703
			3676.13	5087.86				3552.34					6417.11					-170.005
			7824.23	1961.69				2084.5					5319.4					-73.0306
			3178.56	21438.6				1559.99					1225.14					-176.192
			6845.32	22167.3				8381.68					15126					-123.798
			85.3369	1602.69				2062.39					4103.94					-182.176
			4598.46	14849.2				7180.3					6979.3					222.002
			2841.46	762.808				2484.51					7771.56					-135.955
			845.447	1603.13				537.267					3867.92					98.1039
			11719.1	1330.05				1759.81					6916.14					-101.421
			5298.33	1545.5				224.827					3874.47					507.464
			9187.48	325.202				2786.73					9079.94					214.349
			223.553	308.425				716.692					3917.33					-42.3733
			5446.32	20560.9				491.263					3042.39					318.655
			2004	25869.9				2756.7					6398.9					119.681
			294.112	1376.2				9144.8					5565.64					-247.999
			-62.3529	1036.88				2998.71					10412.4					128.012
			950.829	9231.21				1881.11					7860.87					-307.925
			-151.721	1410.78				4377.27					10984.9					-64.6535
			295.166	256.644				7088.87					8047.35					-203.097
			1833.81	-217.876				786.249					-89.6047					377.441
			363.272	13980.2				-69.7231					969.156					322.896
			395.578	1081.22				2351.27					7396.39					298.83
			5893.7	11165				4709.36					3988.67					-50.2325
			5040.62	1808.34				1867.68					8269.9					19.7335
			6318.7	993.328				1186.54					4784.24					84.0536
			1055.33	14426.2				504.439					4914.42					-803.654
			719.157	137.09				1950.84					5240.2					433.204
			15842.4	24165.1				1141.17					4685.37					-114.495
			1686.49	2525.4				1737.7					9190.51					164.166
			1383.31	521.493				7160.65					9441.08					-110.969
			-66.5725	45979.4				3080.97					6422.7					-364.668
			17736.4	6903.18				1668.08					3847.56					-87.2395
			5702.06	422.316				3560.84					4326.33					7.38958
			1924	21541				2187.94					9045.55					200.407
			10129.8	25458.5				85.6268					2797.02					5.38239
			114.687	-324.983				-170.75					504.799					-161.579
			501.396	-21.8995				4730.3					14968.5					317.848
			164.282	1367.65				3263.15					9542.76					41.1895
			2665.15	17263.9				5404.24					6465.3					-93.3981
			12694.4	-29.095				2202.11					8216.28					-420.137
			40.9936	707.492				413.594					-248.995					-40.4013
			1358.42	37323.4				4632.24					10029.2					412.806
			12078.7	387.02				620.445					1329.83					491.543
			1201.55	3552.82				4727.65					5392.52					-49.6214
			-217.712	35.6484				478.631					6704.04					184.172
			4957.15	914.049				2119.43					1755.43					-110.658
			165.413	535.637				12084.8					10563.4					453.512
			884.348	9657.36				469.725					1246.81					317.188
			103.862	5974.12				2673.69					5895.43					-242.68
			3565.29	442.475				965.262					5050.11					-45.2477
			4873.89	124.85				-280.509					6706.16					246.991
			6093.59	10606.3				5936.05					5988.69					25.2266
			6535.88	38721.4				3351.19					22378.5					-175.101
			1655.32	286.242				14900.2					18628.3					108.306
			7999.12	13.2969				2491.66					3552.35					-295.799
			650.877	12240.7				-186.374					5843.5					85.4859
			-100.471	226.689				419.825					782.566					35.701
			8982.29	1148.63				215.042					5207.3					-402.297
			22.541	324.417				1317.75					7302.7					253.54
			81.9479	870.658				-63.771					1634.59					221.396
			64.3226	6355.61				-95.2311					389.765					50.7177
			6868.17	5424.32				7649.41					6012.98					136.214
			5120.73	4096.08				4018.96					6635.46					118.371
			22.3888	18030.8				1613.65					1310.62					-119.521
			12345.8	188.325				6246.28					8623.6					211.017
			5316.97	40485				1077.73					8273.8					199.692
			3539.16	18348.8				-99.1203					10343.3					4.91846
			9069.71					464.585					882.141					130.642
			7407.48					422.17					618.982					33.6135
			4937.16					1654.85					5738.8					500.761
			6887.12					1233.24					4237.13					-131.543
			-133.923					2520.88					6763.32					-496.881
			564.025					3141.61					6974.58					567.825
			1262.67					954.799					564.356					1336.54
			166.657					157.987					6222.24					187.484
			180.875					2694.79					4504.3					-207.535
			4813.3					4970.1					7682.48					225.954
			270.819					769.036					5670.19					-300.451
			1375.23					3071.75					2272.62					-138.051
			9103.21					1092.44					7806.43					262.456
			2293.88					3150.8					6499.29					-219.863
			2327.08					737.106					4806.75					-59.952
			863.273					4487.2					4141.17					44.5987
			-90.7027					98.2156					925.811					406.277
			142.034					9241.23					8527.88					404.487
			7036.78					7485.18					9367.62					809.136
			5117.75					37.0279					2905.72					458.619
			865.878					1634.95					9693.63					449.85
			39.4187					130.516					546.208					313.16
			578.156					6182.23					6167.07					191.268
			4787.25					-74.4175					8272.77					360.828
			197.547					-232.701					623.255					-64.4491
			7900.03					623.739					3168.18					-26.4497
			-162.109					2552.53					10213.8					291.464
			1008.54					3892.41					10428					76.1962
			3746.23					16452.9					13867.4					10.9281
			127.015					1173.23					4040.33					57.0085
			3770.41					4399.24					5541.67					-61.4487
			949.089					1277.99					-811.293					347.947
			171.354					12611.4					6673.24					-100.567
			272.477					4516.76					7454.83					-79.3464
			143.899					13560.3					59983.6					1214.59
			6544.75					2194.55					6762.04					284.075
			3801.98					3647.69					5629.71					-256.848
			1820.08					5386.29					6195.48					-170.407
			12915.4					1368.11					4723.67					215.295
			174.925					-801.546					9528.2					456.338
			116.127					3824.04					7898.65					-391.958
			453.978					883.953					491.614					1610.81
			801.871					942.816					7876.09					22.3427
			612.389					145.184					1256.72					-76.0406
			-204.479					4333.41					11537.4					86.7743
			130.054					700.859					4809.11					402.85
			5530.42					1297.72					108.003					1770.57
			3948.39					284.137					-32.9007					234.522
			13088.5					5937.65					4529.88					-215.98
			949.474					4193.4					10765.9					-155.331
			23.0209					1151.27					3686.02					-144.391
			739.307					2637.66					4763.5					-204.501
			617.971					2856.94					2843.49					190.604
			7216.71					96.7853					852.687					362.699
			209.925					314.689					3508.4					2611.66
			1015.24					3783.39					5792.19					87.5111
			11144.4					1670.52					4355.82					131.658
			167.727					1177.82					3374.83					-57.0121
			1519.5					1847.51					1465.47					24.889
			98.6316					3009.4					3010.55					-97.0304
			10416					2757.89					2477.91					-95.2504
			569.128					1618.57					5059.13					-115.144
			7900.31					2269.69					6263.71					-89.8594
			5011.02					8572.31					9963.67					337.692
			10257.9					753.794					864.171					-162.217
			75.2347					1488.89					6204.21					-360.293
			6971.64					708.072					991.362					208.448
			7198.17					6258.24					10792.1					167.141
			6783.71					1430.92					9940.54					154.535
			615.697					1280.48					8030.47					418.806
			-22.3958					144.728					758.576					285.887
			4877.61					1658.81					6896.88					61.4653
			7058.5					8937.42					7758.26					-387.775
			-124.057					621.942					6752.09					-108.513
			9833.87					2322.36					3015.96					187.892
			9638.58					2801.23					3961.62					343.707
			3380.77					645.138					7634.75					-99.6243
			13.8393					5921					8828.47					203.435
			5002.5					3700.2					6220.93					252.944
			2573.04					3867.83					8695.43					-58.7786
			698.15					2587.96					4800.72					281.157
			4725.99					392.444					870.936					-6.09092
			269.313					47.497					82.9978					-376.015
			11819.5					2142.58					9468.86					-65.9745
			5687.33					1918.9					311.621					1547.01
			6007.87					5790.87					5857.12					-107.154
			272.179					-715.423					2257.55					-90.0023
			-225.45					3658.75					4128.91					-392.765
			4573.26					2241.89					3722.5					86.592
			2462.88					2394.07					7545.2					-90.0687
			10620.4					3977.17					7550.9					-197.045
			11688.5					535.373					6102.3					190.01
			99.978					1140.5					2954.67					-204.277
			-168.162					3753.79					1800.9					160.246
			13705.8					1834.59					4300.98					196.732
			1031.24					2304.5					8276.62					-33.003
			1276.9					1111.52					4642.07					-167.044
			7433.91					7036.51					4683.49					0.507355
			-238.352					4285.56					3554.14					369.177
			82.0973					4105.73					6280.87					328.035
			709.684					3874.81					21102.2					-335.761
			11439.2					600.15					4033.57					33.0706
			589.048					1132.07					5724.92					-12.1614
			1217.46					7436.7					14146					137.447
			882.704					2583.12					7498.93					120.885
			-200.272					2010.16					6517.57					546.503
			1749.58					1918.15					7518.26					167.473
			389.887					-428.432					6666.51					-297.16
			993.219					11010.1					8632.34					172.043
			573.091					5282.04					5133.88					-564.595
			1883.1					-192.562					11004.1					257.439
			581.736					1460.68					5253.89					-158.712
			1052.44					3077.71					4238.46					-80.1012
			91.0069					-198.466					5240.35					116.22
			21633.4					678.477					8256.83					78.8343
			3632.3					1705.01					5739.04					-376.571
			-353.175					3226.83					6404.14					-184.521
			12675.6					681.937					2489.13					275.549
			1736.16					1530.81					1210.46					1155.37
			5281.74					1250.8					8693.45					-41.1459
			992.567					9625.15					6607.27					313.139
			991.117					2032.6					7663.36					176.722
			9179.67					-151.371					4190.57					233.654
			365.338					1725.93					5189.02					-7.90131
			197.174					5365.47					9743.81					21.4463
			9408.42					505.468					3285.36					78.433
			642.47					4219.96					6453.03					244.254
			-497.518					3564.78					5373.22					139.907
			-51.006					4351.54					3661.85					-133.144
			606.149					-232.055					4327.35					-167.441
			806.11					6660.44					8548.83					288.737
			387.184					2265.84					11053.9					-440.179
			266.542					1308.94					4883.21					-329.813
			8932.3					-5.22606					610.681					359.966
			8535.17					1417.1					4633.81					31.9077
			235.299					735.642					4952.33					169.68
			11815.9					519.877					5214.65					-4.65653
			389.428					2107.46					3369.69					212.932
			8383.74					3237.27					4763.77					46.9646
			8092.49					799.086					79.496					1345.61
			4292.28					3351.08					11377.4					11.9461
			1066.54					7072.96					7562.84					105.103
			1381.55					14534.9					12948					135.028
			558.871					818.956					1471.51					-79.359
			539.894					596.649					-186.275					-177.514
			447.273					16.7827					3451.32					176.522
			349.204					-226.298					964.826					102.247
			330.175					1958.91					13058.8					250.997
			536.038					1840.94					5587.02					-91.1279
			400.503					1771.76					1473.01					1418.18
			10053.9					198.079					582.545					203.755
			572.237					2722.77					9295.62					297.828
			33.0386					3425.36					7285.73					-18.3735
			1422.79					386.986					394.719					-66.7792
			6604.51					8643.28					4117.21					232.55
			5495					3321.06					6452.74					1.38167
			800.11					1269.9					-289.68					176.142
			8813.92					5126.72					5522.09					156.043
			8888.17					-550.949					3732.94					86.1674
			2276.22					2489.74					7976.57					-201.131
			22.2176					1413.74					2668.4					-185.356
			450.018					4222.85					4398.37					-295.007
			9153.45					3284.6					1972.92					160.364
			178.387					2931.36					13822.1					280.179
			3823.8					22.6232					203.974					137.64
			745.411					4335.38					5370.17					142.142
			8354.14					3471.73					2114.99					106.492
			310.019					7433.83					13849.4					177.354
			7909.56					3699.38					9938.81					-155.623
			1929.45					46216.2					18891					346.798
			529.967					8268.72					3868.73					-15.8961
			679.019					695.099					4460.01					215.701
			1977.73					-157.414					3016.78					492.115
			16720.6					1855.02					2074.46					-134.522
			1936.91					-74.1599					-17.8702					437.571
			3987.62					5261.77					6526.18					47.2947
			165.859					1381.84					4086.67					-298.622
			1478.41					2425.02					6484.45					-1.71796
			1492.9					1113.23					5301.98					-400.894
			310.798					3940.94					3166.27					8.36282
			780.506					6701.96					7314.42					111.356
			8953.8					1696.48					3685.25					-15.0676
			32.2742					-149.563					9899.09					513.098
			495.69					349.183					879.279					21.9369
			406.794					1344.89					9468.33					192.893
			6424.25					4191.09					5343.87					575.534
			851.36					791.543					3341.9					295.298
			-119.241					2348					2440.72					-154.913
			1202.45					1281.57					5358.57					-52.1666
			1277.35					1679.32					5760.66					-473.067
			1457.85					2753.87					6833.46					-8.92832
			363.203					2249.18					2437.52					-125.6
			762.404					6865.88					9978.22					178.851
			6890.69					459.302					971.48					66.9105
			7728.59					2582.42					7157.29					164.901
			13928.4					3616.77					4404.17					121.596
			284.523					50.9283					9175.18					-35.0862
			55.7361					4444.84					23836.8					-3.90926
			1806.22					1743.54					2166.23					89.8552
			140.066					1239.52					6306.52					157.485
			902.92					1316.85					439.518					1612.82
			263.83					449.125					1507.59					-15.5133
			340.37					1686.44					141.202					312.509
			341.134					1242.6					6522.6					-313.292
			77.8803					5698.53					7127.29					180.37
			6041.06					1198.59					8970.85					-158.374
			863.667					4334.32					7659.97					-504.318
			522.364					5342.48					3396.03					7.5668
			-35.8552					881.876					3324.13					-37.6419
			51.2698					1991.44					6570.18					-96.7568
			566.9					620.646					4940.42					170.131
			619.983					12967.5					6898.45					-60.8414
			332.536					1560.22					12634.2					189.414
			518.388					1335.45					12132.1					160.275
			67.3411					1097.45					10637.4					106.066
			710.403					1325.33					3404.94					-30.0569
			246.586					1174.4					3673.45					-37.3865
			168.495					1768.63					3226.49					298.823
			247.832					2861.77					3634.84					112.597
			280.494					1306.95					5037.34					70.2323
			291.709					439.487					631.648					-200.941
			380.443					2520.77					12099.9					-317.092
			4499.39					5509.55					5597.23					77.7809
			869.441					31.8018					33.0192					472.238
			89.1116					2689.79					1243.95					1034.8
			814.013					156.237					10373.4					135.353
			45.7535					2717.96					3236.54					245.544
			1021.72					1482.54					6742.78					222.078
			168.914					7599.45					11250.6					256.771
			-104.936					3924.44					9594.36					342.665
			13069.8					209.781					4155.32					-211.6
			39.2896					815.814					4178.15					170.396
			13823.7					1994.62					3322.99					333.174
			729.084					20551.5					9236.22					100.25
			57.3569					4284.3					9335.6					-98.5302
			1140.01					11839.3					6146.21					58.5364
			1036.25					3422.89					10832.7					-311.037
			-110.652					1802.15					6098.92					38.9132
			110.611					435.357					5292.68					-236.178
			8639.36					1587.51					3599.16					-97.4338
			142.048					3463.86					10449.5					548.608
			1810.3					1246.44					9911.2					-242.338
			573.53					2281.09					2175.2					393.727
			744.984					4212.74					13157.6					66.448
			3010.66					3106.15					9445					573.14
			5462.88					723.463					237.392					-363.689
			399.441					559.148					5291.4					-120.274
			438.858					759.051					4004.54					599.586
			742.167					3974.36					9088.67					-144.839
			9538.08					1484.08					3347.74					267.265
			203.517					102.375					890.233					55.1609
			183.993					117.645					3416.69					161.448
			146.488					1239.72					553.653					277.336
			-530.628					2314.38					11185					113.572
			113.165					912.095					43.9229					1765.6
			3387.67					16140.2					10060.7					175.52
			549.034					5620.39					16985.2					18.3962
			12010.5					3615.79					8810.34					-195.06
			608.249					4697.87					9021.17					89.7331
			402.801					711.953					4642.37					-125.114
			273.244					926.646					5430.38					-145.205
			331.478					1275.04					4777.44					-294.164
			2807.5					4979.19					9050.49					121.635
			9848.06					1768.73					7987.4					170.804
			561.617					1657.1					9942.67					102.867
			321.037					2343.54					7415.4					-125.064
			197.817					890.572					5708.39					320.967
			1149.55					109.495					3232.63					148.801
			1222.04					2137.87					3504.42					388.833
			171.796					9791.04					37199.1					366.173
			318.645					-852.191					11765.9					769.299
			-11.9517					2029.6					8002.45					-250.931
			265.019					182.291					4165.56					-108.388
			357.879					2426.08					4650.9					-312.196
			1049.81					80.4822					373.073					427.347
			260.912					2296.33					3040.82					-64.7583
			1631.98					1645.72					7937.61					363.846
			1243.1					930.69					2645.92					339.198
			718.698					2940.43					11486.4					-114.485
			448.162					8465.06					12116.2					-308.814
			1414					4145.35					10930.5					275.365
			669.375					399.885					3873.07					152.026
			174.302					2447.36					9743.54					214.506
			-23.9448					1357.52					7085.59					59.1938
			7371.14					391.539					927.505					-245.508
			224.213					984.407					6881.18					-28.4595
			369.4					66.179					648.368					-376.646
			7405.56					4848.34					8145.23					-51.4476
			1315.72					2264.76					4247.56					-281.408
			379.547					476.219					928.571					-96.5634
			3314.15					3030.15					5895.51					-72.4219
			2322.43					667.338					3564.33					188.132
			459.584					3146.4					9565.58					402.825
			9113.78					1134.34					9462.56					458.602
			2654.16					9788.53					3828.14					-39.1839
			-171.258					1219.27					7604.97					-161.67
			127.22					3278.67					7671.31					437.85
			6565.23					2204.64					1455.63					59.4535
			430.96					3206.24					10603.9					55.1241
			77.1201					4048.13					8570.13					207.017
			67.8558					43.6168					962.185					107.453
			4385.03					1006.18					1789					-288.192
			1012.67					1285.78					4666.73					1817.64
			150.365					4107.23					2242.37					69.8857
			1114.74					537.012					4253.17					-85.5751
			-187.39					687.854					96.8223					1992.16
			1500.48					1408.19					6470.59					93.9841
			10.0133					3456.6					17451.5					53.3419
			4050.68					814.468					5124.01					55.9457
			1865.68					4980.74					3692.31					-213.967
			906.757					1987.34					6204.19					-146.243
			43.6629					3464.62					7808.23					141.324
			-244.297					-238.632					3213.73					-104.824
			1162.6					2825.16					5080.82					-526.086
			276.256					-68.8757					1692.79					92.2602
			8227.14					2367.99					16941					74.3759
			7930					-437.947					4486.29					367.464
			8482.19					1438.99					6385.55					-64.7535
			319.908					1907.26					3815.57					390.366
			108.886					3471.9					11281.6					-33.6406
			1288.1					-78.0016					3398.45					-106.544
			1173.36					12125.7					20064.8					85.9335
			1020.9					9490.44					4563.98					12.2242
			5051.55					1479.49					4460.33					-153.967
			-251.343					974.22					7777.78					-137.627
			620.774					6201.96					3425.2					-73.2599
			5280.36					1418.13					688.474					440.541
			-399.574					6284.68					2501.51					271.356
			175.266					363.108					4424.5					185.117
			3520.97					1168.53					5659.58					169.847
			-235.4					-205.48					13551.1					124.208
			33.8067					5981.48					5780.35					-205.637
			65.5005					4576.45					3433.95					60.2987
			10502					-45.7					241.246					58.3513
			440.902					1253.46					3589.21					-276.167
			-105.107					308.438					469.752					254.06
			244.263					2362.71					11143					-82.7479
			304.536					1508.09					9113.53					-75.7886
			512.449					1258.33					6414.68					303.483
			6447.85					1062.33					2169.01					117.47
			-21.8185					379.134					3051.8					664.441
			-11.757					2351.24					5900.93					135.681
			343.488					2275.93					4861.13					-132.635
			222.924					93.6241					276.293					325.154
			257.62					5143.66					6820.58					163.269
			236.421					3029.76					4272.51					-212.041
			-40.4093					1414.46					2627.85					99.7699
			272.659					1417.16					7915.39					-290.59
			1193.89					1536.14					9410.77					-404.382
			291.039					9436.87					3765.73					-267.427
			374.397					308.185					3934.42					88.1612
			-72.6463					1031.53					3713.54					-59.7649
			32.3235					3616.89					3536.83					638.606
			453.701					4257.67					8687.42					129.437
			772.933					-151.967					1604.03					195.886
			394.689					2495.28					6261.04					63.2532
			-102.811					623.291					7837.01					86.2784
			-105.332					4355.42					7354.95					63.8367
			5936.93					6846.24					22150.9					1075.54
			-164.337					1414.99					2948.2					204.106
			251.063					3213.99					5764.89					-67.0372
			-97.6451					4244.99					6968.86					-0.149351
			224.197					1038.4					1887.03					-160.981
			10991.5					2084.6					8455.78					-90.0181
			923.488					-463.57					304.779					-35.5053
			6703.49					12292.7					4843.24					64.446
			1622.63					3809.23					5082.38					-231.03
			-58.8208					2724.15					13432.5					206.934
			213.088					7106.98					3635.69					42.4745
			654.94					11457.9					15440					-539.814
			11062					429.545					-222.445					315.298
			787.428					9209.51					6205.35					106.891
			120.399					3425.59					2856.7					-337.167
			272.297					1671.92					9238.95					179.256
			-159.756					3278.98					10842.8					240.563
			1062.53					2663.49					6627.15					280.606
			8592.86					1148.9					-28.8805					-231.846
			875.299					1838.14					13101.3					562.338
			-199.471					3209.68					10815.6					-0.250452
			169.517					2591.21					6556.14					44.8365
			422.453					2262.06					5351.11					5.80907
			238.34					1494.36					1273.82					-561.684
			493.12					13185.7					6884.16					-361.594
			97.2293					1320.8					10653.9					70.9886
			1486.57					1239.64					7734.72					-24.6727
			413.599					2422.95					8164.63					-131.34
			245.191					62.1313					536.54					218.399
			-9.29426					596.27					608.97					170.859
			330.37					10184.5					3319.63					-320.377
			251.76					270.446					4811.34					314.435
			266.069					1666.78					4182.56					-284.013
			-330.581					2588.39					8415.01					45.773
			6.11271					499.048					4640.07					735.684
			585.971					465.514					1170.46					42.5693
			6034.3					1972.47					2832.03					85.1034
			2632.65					1449.39					9956.77					-352.848
			5610.22					1069.87					3466.8					27.0133
			25.9173					3070.3					6718.49					-312.123
			6659.09					5709.26					8461.43					-152.142
			611.826					2168.18					5231.37					633.435
			1365.08					7116.56					5545.21					150.772
			3739.67					917.809					4177.74					-128.083
			660.449					304.941					6125.41					48.0862
			229.965					1642.17					8720.1					-37.2183
			7.24444					1778.98					9050.53					574.806
			-235.692					3665.57					5118.44					104.389
			253.092					5215.11					2853.91					-12.9207
			2051.53					786.048					10919.6					-62.3442
			20.2655					3487.53					4293.6					-332.625
			225.467					3807.1					3895.63					-277.226
			601.081					5617.95					10374.5					-127.043
			503.026					4739.21					6829.3					111.663
			2304.03					2752.23					12843.1					-36.1804
			12428.2					907.135					2058.7					342.081
			921.506					3426.31					5148.25					-458.007
			1798.34					2772.48					7234.09					468.306
			855.903					17716.6					20165.1					5.54254
			304.441					499.363					6825.46					82.8264
			-225.423					969.022					8016.99					91.4483
			416.547					992.377					6905.44					113.597
			359.959					4274.36					4955.27					-123.661
			-240.292					6775.46					9788.39					18.4632
			756.555					956.548					9247.95					302.58
			257.947					284.222					246.15					96.2239
			612.227					399.904					7074.43					64.4535
			351.221					5904.49					5687.31					-67.9109
			6579.4					532.557					15095.2					-13.6592
			259.86					-45.9325					717.969					651.299
			5220.09					436.288					4528.07					142.147
			198.133					982.445					8285.95					252.215
			375.009					7843.12					10146.8					612.746
			194.394					496.134					6232.63					-97.237
			504.288					2938.89					4656.13					-222.355
			352.233					587.656					11672.6					517.413
			272.366					2871.91					5363.2					-65.9743
			-275.818					386.337					2993.52					-72.7051
			97.9816					814.394					96.5706					-218.507
			-37.8102					3498.86					6884.53					313.91
			251.48					2357.15					4215.32					-464.407
			736.585					649.645					7670.29					574.359
			378.761					7279.98					7129.38					-68.5631
			78.8232					1869.7					7784.47					-140.79
			2174.19					1010.15					9242.27					25.7623
			-250.806					5130.68					4591.81					-367.952
			3180.6					2486.9					6769.68					-181.401
			104.117					324.172					8145.59					118.381
			458.708					3208.09					6478.95					327.682
			557.333					12865.6					33641.5					756.944
			437.902					13.3324					4687.16					-34.2609
			-223.412					-174.366					6534.02					203.803
			268.008					1093.57					7939.85					-96.5341
			92.4676					444.922					2423.86					272.007
			190.899					455.797					5906.51					-138.298
			145.465					94.064					18.9706					-345.317
			411.116					2429.83					4823.52					216.364
			239.379					434.884					224.411					411.212
			283.248					9659.4					7911.38					-404.061
			2350.86					732.759					303.606					193.61
			280.069					5325.4					9381.5					-130.732
			421.001					4016.52					4974.1					-187.415
			-38.5244					1643.93					3655.41					-173.993
			87.5578					588.219					760.139					-385.25
			261.476					1478.2					8422.98					131.112
			2770.08					980.951					781.691					-269.801
			1334.4					1930.88					4862.36					216.212
			340.833					1380.97					5705.92					-65.037
			191.721					1956.4					3188.03					240.518
			129.281					14833					7176.2					221.842
			71.7649					46.5704					1463.08					-315.417
			1220.21					1044.57					4697.48					157.999
			30.5667					3380.03					3554.65					86.5925
			230.414					-439.515					2479.27					0.146382
			5016.14					1447.91					3058.18					64.7083
			-47.3101					157.219					716.428					-44.9499
			230.079					6242.84					7593.76					70.0498
			427.771					2623.65					1835.06					-239.047
			181.093					39.107					30.7451					-280.808
			230.287					462.315					5233.84					162.989
			770.13					12862.9					195.015					463.388
			445.321					3465.21					6282.21					-80.8332
			185.386					903.119					6232.92					306.818
			1032.76					6010.32					20792.1					150.198
			156.776					1492.23					963.854					-5.33901
			12367.7					5985.97					10244.1					168.287
			8861.49					2521.24					6831.06					303.712
			89.069					1558.27					5190.62					49.741
			-256.755					2155.52					5672.95					-313.899
			8.41796					504.571					6685.73					-122.032
			133.654					1566.53					3899.88					243.519
			-96.9027					1243.01					574.583					-50.8136
			445.107					297.473					258.048					-27.8705
			294.752					224.303					4776.45					406.467
			148.678					691.497					2978.52					-27.9617
			405.008					2422.71					4220.53					-217.323
			303.084					1017.67					2035.61					182.868
			3038.14					120.227					185.608					102.041
			3265.11					475.754					5064.67					-292.021
			286.313					3787.17					4775.08					-372.31
			1608.27					3425.23					4844.08					48.8189
			239.336					2176.19					1976.24					85.2275
			17334.8					1584.81					9819.18					57.32
			71.653					781.582					4679.82					-132.923
			5909.97					3030.69					5013.27					228.985
			78.3203					1580.83					7170.93					-625.237
			4512.81					1057.9					3279.71					177.152
			6627.05					1391.89					5564.94					-272.084
			1958.73					2067.23					9046.85					70.3373
			451.1					3374.84					8701					114.406
			12.848					633.088					4793.89					-66.6559
			118.948					1996.76					6674.09					-59.6652
			293.145					13348.3					5106.47					-346.33
			252.795					1456.23					6537.04					423.903
			114.762					1878.62					3060.2					-35.4523
			164.034					1206.45					5398.09					-180.117
			1177.81					2060.06					4926.87					131.261
			-44.4186					7890.78					8030.74					281.988
			652.687					1649.95					5827.7					-406.401
			397.734					3544.48					6682.69					268.706
			295.277					1524.32					2837.88					-135.352
			151.376					21488.2					52563.8					1139.71
			6646.88					2428.6					3690.65					20.5215
			317.562					-366.402					6864.8					-324.091
			314.967					3277.66					6910.3					-37.7681
			-176.363					540.889					106.757					183.048
			604.994					4072.74					8117.98					-11.1635
			-158.111					-258.251					3996.87					-26.6673
			19730.5					5610.94					13574.1					-71.0777
			504.417					1268.48					17740.1					15.2948
			869.115					1675.67					4730.05					218.611
			1088.26					2119.33					3908.92					202.22
			529.246					12917.8					4427.91					-96.6611
			1726.87					1972.23					5234.71					-124.706
			320.615					1141.63					6770.29					-219.318
			880.919					5714.19					4062.85					-39.4826
			1342.8					3644.84					7043.62					577.7
			154.209					1463.95					2332.81					-35.5938
			601.969					4344.75					5732.97					60.4634
			4753.58					3063.3					5008.51					529.769
			788.123					5633.58					6352.88					-462.669
			345.532					2218.83					2098.58					-54.572
			359.206					1135.35					6738.91					186.27
			298.656					1500.45					6043.31					166.022
			725.952					3242.61					3784.78					-147.831
			-262.855					3118.01					11690.1					4.12431
			-61.6651					2630.47					3117.3					-22.8704
			97.5516					4026.05					7629.07					-187.328
			3874.9					4173.19					3820.47					-213.145
			716.244					1479.92					2541.63					-403.414
			600.35					427.183					4627.33					-204.474
			1081.18					2191.03					8747.4					554.79
			-52.796					4806.27					11283.6					21.1856
			21.7244					819.31					7224.24					-143.87
			10714.7					2676.98					9668.12					0.939992
			187.692					3973.99					2235.99					5375.35
			7229.66					231.697					3159.57					227.521
			-107.261					1166.67					5636.89					-136.328
			32.1066					123.007					2747.92					357.394
			-18.6233					2695.14					3876.46					20.4106
			515.119					2661.57					965.996					2118.88
			201.481					2018.5					2306.01					-157.689
			511.299					-715.704					4937.76					86.7462
			257.573					11525.8					8824.19					216.703
			-59.9091					5150.19					13657.1					38.3525
			-125.724					388.042					2942.85					147.334
			567.833					203.979					4.54964					168.857
			-52.9423					3326.94					5218.77					52.8648
			5620.38					1963.71					3796.26					-11.7092
			1652.98					695.413					1608.61					99.5213
			533.058					2292.33					4615.93					97.8633
			421.833					1093.67					11507.1					-671.293
			452.975					2427.19					5357.58					531.701
			-181.843					1087.15					5829.12					247.197
			381.956					2364.83					3380.09					-201.636
			10045.3					1331.3					5804.25					121.82
			159.945					2382.85					5610.38					-239.528
			-111.949					1847.19					1229.08					455.902
			-76.4546					188.692					7050.41					102.828
			554.448					2833.29					9233.64					-15.4656
			451.344					4372.38					3414.49					124.101
			53.7635					5062.26					5828.97					418.246
			2084.58					2856.26					7218.37					10.1949
			163.384					2599.73					10017.4					-90.3616
			63.094					1213.4					8438.64					-225.78
			868.341					4684.54					7691.26					-88.5474
			621.447					4380.37					3738.86					-266.905
			354.626					641.587					3288.25					451.007
			-441.301					1154.69					1412.94					-295.411
			-31.7934					1647.91					9620.82					172.966
			743.795					946.569					1074.48					-163.009
			347.577					2858.43					8414.99					276.716
			9430.68					1519.77					3661.52					123.463
			10.5917					214.705					210.209					123.52
			7447.93					2941.92					10050					-322.902
			-48.1445					2815					11151.2					-29.8708
			-258.563					3226.85					4323.21					4.1396
			407.378					1480.03					7625.71					-18.1994
			1.95852					378.093					1185.66					188.14
			803.708					2029.39					8595.15					178.728
			247.539					1429.33					7251.23					257.088
			124.353					736.542					4593.15					-5.88635
			128.858					4537.11					4597.31					591.676
			-235.281					1739.05					5347.6					-76.7822
			240.943					5092.24					13486.7					116.845
			6641.2					5832.03					3884.34					-159.875
			364.172					687.968					3095.31					83.8599
			72.3189					1292					3573.47					152.281
			5710.08					-374.469					6081.14					87.4719
			79.8971					981.898					220.666					66.3813
			763.225					4236.95					7072.48					246.097
			5183.92					3764.63					6436.85					-20.4494
			58.1121					7873.58					-347.308					1781
			1011.47					1163.32					5281.03					7.35403
			643.55					666.706					7745.95					118.339
			24.8478					1757.66					8895.51					349.857
			183.138					318.197					1167.94					1189.9
			8323.99					3201.5					4438.21					-14.613
			-189.96					3256.47					5032.45					375.461
			181.201					2929.04					3742.43					307.96
			3099.48					3629.15					14530.2					54.7574
			13735.6					3864.85					12145.6					415.949
			18.3154					1622.87					5730.13					81.9844
			113.477					1988.63					10981.8					-161.619
			-234.079					926.402					817.716					1632.75
			98.7195					753.999					4427.23					-144.915
			906.528					-1326.71					45.4419					2698.66
			1261.35					752.181					1229.42					1234.69
			2593.12					452.782					2092.71					3729.64
			1.61429					-1840.53					884.266					2196.51
			5571.08					5474.11					2590.81					1760.73
			794.388					245.509					407.737					2611.49
			-663.764					714.206					317.494					189.966
			171.948					-1074.29					-256.988					1724.01
			686.327					946.556					1133.22					-270.799
			310.861					-955.914					-297.602					1276.8
			37.2428					638.832					973.157					-216.977
			32948.2					-151.926					118.014					1.76645
			406.655					1315.92					5074.89					115.454
			701.001					323.519					1666.61					185.936
			301.786					501.026					-144.662					133.922
			5390.72					153.27					414.874					-31.0556
			1618.52					399.062					2458.15					411.452
			1042.38					248.756					154.832					-272.222
			-20.5802					1694.28					202.858					1476.19
			246.924					602.683					4161.83					2779.19
			2055.78					464.262					185.882					-187.014
			203.82					897.598					333.736					415.666
			716.876					316.139					1108.64					-153.005
			160.846					-548.406					4162.68					2444.69
			276.892					558.705					799.837					268.375
			482.413					-837.284					382.08					159.833
			-65.8832					864.464					171.018					-54.9784
			-109.632					-63.8966					364.236					-145.346
			499.567					2247.23					1295.58					37.1762
			9747.9					1325.78					498.972					-95.8511
			147.084					689.505					451.567					-73.1575
			-33.9944					1912.85					746.634					3169.79
			4376.06					1155.73					3694.6					2010.85
			148.625					543.404					-789.433					-347.55
			52.8971					52.0938					174.829					14.4673
			1647.38					2004.57					6802.7					636.321
			145.351					476.653					143.245					3.80649
			5505.55					3735.67					1764.17					290.856
			334.593					-345.809					-95.8938					77.1497
			-9.9205					426.121					663.663					-148.426
			35.8487					699.237					345.169					-110.619
			443.184					1277.23					841.568					183.235
			459.053					1045.51					636.409					69.4175
			596.109					1099.9					1679.91					2351.3
			388.769					-201.513					-225.303					383.287
			141.289					770.066					27.645					-448.819
			312.806					351.375					672.658					316.64
			611.843					-1240.64					65.3501					30.2283
			-110.188					407.082					1472.46					1308.3
			244.912					-730.391					474.407					465.174
			384.789					1347.21					90.0605					209.476
			3182.14					352.47					1069.13					-208.746
			-17.8124					2147.43					2576.21					3197.59
			265.97					297.248					1211.56					-57.6743
			719.43					-351.757					11887.6					-163.377
			173.31					41.9782					23.3048					-123.45
			224.152					2838.27					1533.37					200.058
			4360.95					4358.75					11705.3					128.503
			94.8484					468.002					687.157					130.71
			328.605					3530.6					3471.59					-127.62
			1376.31					126.395					249.38					2111.33
			5424.94					665.45					-185.098					9.0132
			24.9525					1911.87					1302.9					-129.166
			2313.95					1372.23					495.751					401.642
			479.873					-29.693					175.221					70.6386
			591.414					1382.13					515.683					338.544
			451.954					529.696					402.288					-261.252
			-143.714					-784.191					-78.6935					42.9064
			49.3734					594.846					996.432					-21.9713
			-26.3914					992.463					2430.21					-28.2335
			-112.208					-901.947					-159.284					1481.14
			9171.68					1843.09					1065.19					779.669
			73.7015					-448.696					-711.103					489.098
			710.619					1433.12					1609.15					1293.57
			4754.8					-571.942					301.208					91.5356
			-70.6844					-60.2049					805.795					317.171
			528.787					1755.34					715.508					-61.6677
			300.662					-215.979					1429.72					501.041
			174.233					-2110.6					4026.12					4923.73
			172.394					8623.97					4900.42					-296.671
			8247.91					1106.34					706.44					52.7958
			572.929					942.933					1138.14					-8.8518
			586.404					-536.918					982.156					973.174
			1823.26					-593.446					156.299					-5.8617
			248.215					-240.403					-54.7936					-50.6608
			-150.521					-29.043					681.998					858.88
			-146.279					119.122					-87.9496					-95.0593
			21.4675					417.156					295.299					-214.055
			322.384					3333.2					9451.57					3426.58
			1.00403					-313.325					-364.389					255.641
			9078.43					279.504					1038.17					66.751
			496.082					-127.508					232.548					-114.132
			6732.46					848.312					301.815					-100.229
			169.553					568.432					268.273					277.497
			626.729					-426.468					5408.48					111.374
			349.56					-209.137					471.801					182.189
			5369.48					3203.59					1335.22					2896.63
			2020.89					854.771					267.331					-142.298
			99.2464					596.232					362.504					-13.0431
			57.655					-371.895					758.608					97.8573
			176.366					473.947					1279.01					-97.0094
			8149.14					372.589					147.179					-71.891
			360.256					102.455					459.306					325.247
			377.902					9713.02					9412.91					-243.403
			511.531					544.337					173.44					-28.3855
			214.357					352.829					369.871					299.345
			84.5927					2397.27					1246.26					1576.61
			173.491					719.031					505.636					131.748
			10036.6					241.167					1384.69					3.83685
			422.53					803.479					514.535					-99.2606
			21.8985					36.1277					-227.145					420.198
			156.204					97.0169					172.021					424.924
			-220.839					-1219.57					5.44865					172.233
			1836.03					183.604					510.722					76.8303
			5650.2					-421.898					4205.23					1402.42
			76.7207					2781.35					1484.2					433.372
			713.028					226.46					593.804					1796.82
			702.302					1560.18					1267.57					334.909
			2410.68					2466.13					3145.97					215.626
			2436.07					1417.15					347.495					150.289
			-136.064					296.85					928.896					290.025
			-330.292					-158.56					-381.218					2056.78
			2364.55					297.235					576.571					-119.884
			487.099					-219.482					227.368					203.62
			3590.19					734.838					-157.7					-218.591
			419.728					570.312					811.784					-300.85
			1396.76					-157.715					5571.86					251.858
			2303.89					742.354					1467.17					-71.2599
			-80.8391					838.173					-101.596					63.463
			408.737					-331.853					232.197					-77.4926
			353.837					716.411					92.5064					255.836
			117.018					38.3566					21.6203					549.976
			7782.03					670.019					629.654					-38.677
			4872.05					1578.49					-373.139					-358.11
			1365.38					-236.766					627.092					-251.487
			2045.68					1618.79					583.537					-483.845
			114.119					367.574					537.738					206.788
			-243.439					1914.33					132.401					63.5166
			431.35					2591.82					10331					-28.8369
			6832.26					2399.71					1190.25					278.548
			-31.6954					683.746					2533.48					2046.25
			222.734					1775.31					72.4069					-448.787
			314.575					324.644					6421.41					162.309
			1105.23					538.914					756.44					55.4528
			6343.67					685.666					-539.259					-319.638
			3260.75					1290.7					330.502					1364.35
			1834.28					-479.429					7711.58					3216.41
			160.413					559.091					166.985					81.911
			101.355					902.6					121.494					-165.546
			1242.28					-201.503					607.096					-58.4298
			-117.805					2043.1					1797.91					1065.02
			335.312					1637.78					871.86					299.091
			82.2104					-808.077					-510.183					-4.94127
			3885.84					475.809					39.7253					2331.47
			2148.45					1791.76					1427.14					436.158
			121.063					2721.23					2476.45					458.655
			-147.299					-372.828					465.103					32.8776
			370.675					-153.38					878.661					358.362
			5132.77					1099.57					147.726					131.64
			9174.06					1596.01					248.702					265.687
			-48.7881					1365.49					83.0013					-282.531
			801.539					1130.19					1795.5					111.93
			930.678					1167.89					646.705					-390.2
			6583.26					771.159					476.311					324.637
			-163.527					165.522					375.039					-403.443
			1279.75					-415.411					458.2					-84.8224
			-100.265					1079.67					1423.06					20.4612
			670.629					952.831					732.596					513.626
			290.245					831.33					958.008					30.2959
			262.16					2547.61					1426.16					3045
			321.454					1047.94					179.436					174.858
			42.3916					1107.87					378.634					2199.98
			6017.85					803.859					-94.0865					-325.72
			5871.76					606.749					3083.05					38.597
			-225.777					-63.5586					247.57					-1.77025
			137.718					938.266					106.144					-343.562
			1270.2					378.302					1484.87					90.8402
			918.585					879.098					708.479					132.987
			285.383					546.258					-76.861					249.028
			689.838					1068.64					7298.34					2073.65
			1859.11					2611.43					1425.9					353.01
			234.038					-24.007					1169.65					41.225
			-117.7					870.45					684.665					82.5696
			439.285					2840.09					907.603					-142.172
			81.9679					2872.35					1205.95					681.726
			218.838					1596.8					137.173					-240
			317.396					1177.45					-125.213					-169.442
			242.235					633.175					1126.17					-86.6321
			-226.218					1276.91					398.149					-5.21671
			3020.42					-490.884					-758.186					134.787
			453.752					704.409					397.407					226.853
			111.539					850.347					199.739					631.075
			508.492					88.2465					555.288					39.893
			359.032					-385.016					-15.8109					365.678
			-75.487					529.636					920.054					151.73
			86.0837					-127.359					954.823					917.764
			361.257					2279.03					1147.05					-54.4179
			1413.1					100.617					165.64					2045.28
			4076.47					504.525					890.649					1878.74
			-395.893					1798.02					566.604					-181.407
			-213.818					-582.017					-200.016					-106.031
			158.444					-235.983					3172.27					-8.01227
			261.195					962.894					127.004					-419.583
			328.889					631.534					1036.63					-134.72
			617.351					2925.3					879.669					127.954
			603.429					132.359					410.852					30.488
			127.481					250.513					870.701					-30.9647
			72.6751					1327.26					682.124					219.926
			427.284					913.948					179.93					-225.564
			321.016					640.966					367.054					219.266
			-100.753					893.796					445					232.052
			-99.4545					1433.63					508.156					459.935
			128.02					116.075					578.504					1743.52
[truncated: 2,893 more rows]

## Sheet: Figure 8
	Figure 8S	Liver	Colon		Figure 8U	MT	PT		Figure 8V	TF	1.035
		0	0			0.720222	0.818554				0.799
		0	0			3.88349	5.86381				1.066
		3.88349	0			3.87991	7.95725				0.938
		0.450857	0			3.64753	0.41979				1.209
		0	0			1.21642	0.499406
		2.26244	1.5748			3.00752	1.74706
		0.588235	0			2.41366	0.646412
		9.61538	2.23214			9.4632	0.912803			SQ	1.64
		11.715	0.453515			15.9621	3.09055				1.589
		1.14942	0			5.61677	0.194175				1.417
											1.5
											1.991
										IH	2.771
											5.926
											3.845
											4.25
											22.397
											16.515
											25.389
											20.716

## Sheet: Figure 9
	Figure 9A		WT	SPP1 KO		Figure 9B	SPP1 KO	WT
		No Tumor	1	4			1	1
		Tumor	6	1			0	0
							0	1
							0	2
							0	1
								1
								2

## Sheet: Supplementary Figures
	Supplementary Figure 1A	IH Liver	IH TIL	SQ Liver	SQ TIL	TF Liver				Supplementary Figure 1B	IH Liver	SQ Liver	TF Liver					Supplementary Figure 1C	IH TIL	SQ TIL
		19704.5	142426	7785.71	175905	275.624					10941	2773.98	939.555						2.63337e+06	7.10055e+06
		8459.65	220640	3184.14	4794.42	4452.54					48820.6	5498.18	240.459						4.08572e+07	271296
		8104.87	412918	2761.73	56424.9	5911.04					66785.7	1090.3	1255.62						2918.28	81144.8
		3669	31759.3	3048.01	76336.2	2107.05					118496	5832	1013.3						3.47231e+06	54987.2
		16677.9	228367	5519.98	49518.1	3045.98					73928.9	1172.37	742.71						1822.53	267031
											19941								889.084
											38847.5								6.95905e+06
	Supplementary Figure 1D	Liver	Lung	Spleen	Cutenous LN	Hilar LN	Portal LN	TIL		Supplementary Figure 1E	Liver	Lung	Spleen	Cutenous LN	Hilar LN	Portal LN		Supplementary Figure 1F	Liver	Lung	Spleen	Cutenous LN	Hilar LN	Portal LN	TIL
		2.55	0.74	0.41	0.12	6.9	17.7	7.52			0.73	0.57	0.4	0.14	3.7	0.68			0.75	0.87	1.43	0.17	0.22	3.25	3.96
		6.28	4.15	0.5	0.29	8.62	1.57	17.9			0.28	0.67	1.06	2.25	5.98	0.21			0.13	0.97	1.24	0.17	1.92	4.62	7.06
		10.2	1.36	0.48	0.12	5.92	55.7	20.9			0.037	2.19	0.79	2.23	6.19	0.26			0.18	0.97	1.13	0.47	0	0.27	6.87
		11.7	1.63	0.43	0.28	7.43	0.54	3.48			0	0.87	0.47	0.13	2.36	0.35			0.36	0.65	1.18	0.29	0.058	0.34	1.12
											0.18	0.52	0.55	0.15	11.7	0.29			0.031	0.89	1.12	0.11	0.37	67.9	1.43
																			0.028	0.76	5.47	0.14	5.52	0.26	2.06
	Supplementary Figure 1G	Liver	Lung	Spleen	Cutenous LN	Hilar LN	Portal LN	TIL		Supplementary Figure 1H	Liver	Lung	Spleen	Cutenous LN	Hilar LN	Portal LN		Supplementary Figure 1I	Liver	Lung	Spleen	Cutenous LN	Hilar LN	Portal LN	TIL
		6.32	4.72	2.1	0.7	0.44	0.69	22.2			0	1.8	1.53	0.94	0.32	0.45			2.27	2.03	1.09	2.54	0.25	3.25	53.8
		6.73	1.66	2.97	2.3	0.59	0	30			1.26	1.62	1.4	0.67	0.45	0			3.03	2.3	1.07	1.75	1.88	1.53	50
		2.64	1.68	2.34	2.54	0.78	1.08	36.8			0.3	1.88	2.12	0.67	0.27	0.57			2.44	1.75	1.01	1.63	0	1.19	48.9
		6.25	1.51	3.43	3.24	1.55	0.36	47.8			0.47	4.6	1.52	0.39	0.17	0.51			2.84	1.18	0.78	2.02	0	1.11	41.6
		4.91	3.54	3.15	0.53	0.25	0	47.8			0.79	1.58	1.53	1.27	0.61	0			2.83	4.98	1.59	2.74	1.54	1.11	56
																			2.89	2.45	3.14	2.31	0.96	0.87	45.7
	Supplementary Figure 3A	Days	7	14	21		Supplementary Figure 3C	Days	7	14	21		Supplementary Figure 3E	IH IgG	IH ⍺CD8	SQ IgG	SQ ⍺CD8
		IH Liver	1.84	54.6	57.4			IH Liver	11	84.5	92.5			31	0.47	26.9	0.000503
			77.3	41.2	50.7				94.6	58	96			29.3	0	29.4	0.038
			23	59.4	45.8				35.5	90.5	98.4			27.8	0.13	28.1	0.00399
			2.21	45.7	45.7				28.3	76.2	98.8			29.8	0.025	28.8	0.000518
			40.1	72.7	47.5				67.1	86.7	99			24.8	0.45	33.8	0
					57.7						95.7			28.7	0.11	30.7	0
					55.7						93.7			24.5	0.19	26.9	0.00277
		IH Spleen	1.35	15.6	20.7			IH Spleen	7.96	20.6	32.6					29.4	0
			0	5.14	8.82				0	12.5	22.1					29.3	0
			1.71	5.46	35.8				10.6	24	49.4					26.6	0.00515
			1.07	10.2	26.6				10.5	25.3	41.6						0.00673
			7.52	2.77	27.8				27.1	16.2	46
					9.62						28.2		Supplementary Figure 3F	Day	0	1	6	9	12
					7.73						27.5			IgG	0	4	4	30.71	32.4
		SQ Liver	11.4	52	38.4			SQ Liver	31.4	71.9	59.9				0	4	4	18.62	54.28
			7.11	6.77	36.4				12.3	9.34	64				0	4	16.45	22	28.56
			11.2	5.13	7.69				11.2	15	16.5				0	4	8.68	49.8	44.52
			32.4	7.25	64.2				44.1	28.2	85.3				0	4	4	31.24	42.4
			4.51	32.6	28.6				7.14	47.7	42.2				0	4	31.62	25.08	47.94
		SQ Spleen	1.95	32.4	7.29			SQ Spleen	7.71	46.2	11.6				0	4	29.2	38.5	24.01
			0.97	1.64	17.4				6.67	5.2	27.7				0	4	4	20.74	18.49
			1.23	3.08	10.8				6.72	10.8	7.72				0	4	22.36	21.78	36.45
			6.67	7.39	5.76				17.4	19.6	14.7				0	4	23.1	28.86	17.1
			2.36	15.7	10.4				5.23	25.1	12.5
		IH TIL	29.6	77.3	90.2			IH TIL	64.8	98.6	100			⍺CD8	0	4	25.6	43.68	70.56
			85.4	83	83.1				99.8	99	100				0	4	25.6	54.4	75.33
			33.3	81.6	61.2				73.2	99.1	100				0	4	13.2	64.74	132
			18.6	76.4	84.2				55.9	97	100				0	4	19.2	36.54	99.9
			29.1	82.9	57.1				84.4	99.5	78.6				0	4	21.84	53.29	88.4
					44						100				0	4	20.25	33.25	73.44
					71.3						99.9				0	4	21.7	48.45	80.25
		SQ TIL	50	61	68.3			SQ TIL	66.7	96.6	99.8				0	4	31.11	39.69	46.24
			0	19.8	64				50	70	99.8				0	4	22.96	36.52	94.43
			40	60	57.7				100	97.3	98.3				0	4	33.21	46.92	53.56
			100	62.3	70.5				100	98.1	99.9				0	4	4	41.58	70.7
			50	56.2	58.4				100	94.2	99.5
	Supplementary Figure 3B		Liver	TIL			Supplementary Figure 3D		Liver	TIL
		AH1+	54.6	77.3				AH1+	84.5	98.6
			41.2	83					58	99
			59.4	81.6					90.5	99.1
			45.7	76.4					76.2	97
			72.7	82.9					86.7	99.5
		AH1-	4.56	32.7				AH1-	10	61
			3.31	56.7					10.2	86.4
			5.14	29.2					14.9	53.5
			1.13	33.8					10.2	57.1
			5.56	34.7					14.3	69.8
	Supplementary Figure 5A	Hepatic Metastasis	Hepatic Surrounding Tissue	Primary CRC Tumor	Colon Surrounding Tissue	PBMC	Lymph Node		Supplementary Figure 5B	Hepatic Metastasis	Primary CRC Tumor
		3.64501	3.125	3.44828	4.83384	4.54545				2.2187	3.44828
		3.42466	3.03172	2.63158	1.45631	3.5461	3.07263			3.42466	3.28947
		3.05927	3.52988	3.64432	2.9304	2.80612	2.72232			2.29446	1.74927
		3.97456	6.30631	1.1236	2.04082	0	4.54545			3.02067	1.1236
		3.0454	3.28862	3.11573	2.67917	2.44173	3.85819			5.64784	2.37389
		3.34249	3.60459	3.29513	2.67857	3.22581	3.56612			4.07509	2.00573
		3.75994	2.58216	3.25064	2.91519	2.42005	2.96496			2.81996	2.90847
		2.72727	2.22816	3.99274	3.00429	2.63713	2.12014			6.36364	2.35935
		3.75	3.49603	2.88462	1.43979	2.12766	0.854701			4.875	2.13675
		2	2.79923	2.93255	3.97112	2.51799	3.49162			2.57143	2.93255
	Supplementary Figure 8C	Normoxia	Hypoxia
		1	10.8875
	Supplementary Figure 9B	%FN1 MT	%TLR2 in PT		Supplementary Figure 9C	%FN1 MT	%TLR4 in PT		Supplementary Figure 9D	%FN1 PT	%TLR2 in PT		Supplementary Figure 9E	%FN1 PT	%TLR4 in PT		Supplementary Figure 9F	%Spp1 of Macrophages MT	%TLR2 in PT		Supplementary Figure 9G	%Spp1 of Macrophages MT	%TLR4 in PT		Supplementary Figure 9H	%Spp1 of Macrophages PT	%TLR2 in PT		Supplementary Figure 9I	%Spp1 of Macrophages PT	%TLR4 in PT
		0.720222	2.59209			0.720222	1.36426			0.818554	2.59209			0.818554	1.36426			2.38095	2.59209			2.38095	1.36426			13.0435	2.59209			13.0435	1.36426
		3.88349	0.315258			3.88349	1.51324			5.86381	0.315258			5.86381	1.51324			27.6596	0.315258			27.6596	1.51324			0	0.315258			0	1.51324
		3.87991	3.97862			3.87991	3.05819			7.95725	3.97862			7.95725	3.05819			45.6693	3.97862			45.6693	3.05819			20.9302	3.97862			20.9302	3.05819
		3.64753	3.41829			3.64753	2.54873			0.41979	3.41829			0.41979	2.54873			33.0166	3.41829			33.0166	2.54873			24.0741	3.41829			24.0741	2.54873
		1.21642	1.83115			1.21642	0.998811			0.499406	1.83115			0.499406	0.998811			31.7406	1.83115			31.7406	0.998811			27.1845	1.83115			27.1845	0.998811
		3.00752	2.27877			3.00752	1.69009			1.74706	2.27877			1.74706	1.69009			23.7726	2.27877			23.7726	1.69009			38.7324	2.27877			38.7324	1.69009
		2.41366	1.14738			2.41366	1.69683			0.646412	1.14738			0.646412	1.69683			21.49	1.14738			21.49	1.69683			13.9073	1.14738			13.9073	1.69683
		9.4632	4.51597			9.4632	3.21883			0.912803	4.51597			0.912803	3.21883			60.3723	4.51597			60.3723	3.21883			30.8789	4.51597			30.8789	3.21883
		15.9621	8.56299			15.9621	5.27559			3.09055	8.56299			3.09055	5.27559			72.3833	8.56299			72.3833	5.27559			9.61183	8.56299			9.61183	5.27559
		5.61677	2.57975			5.61677	2.91262			0.194175	2.57975			0.194175	2.91262			43.5093	2.57975			43.5093	2.91262			12.4352	2.57975			12.4352	2.91262
	Supplementary Figure 9J	%CD163 MT	%TGBFB1 in PT		Supplementary Figure 9K	%CD163 MT	%IL6 in PT		Supplementary Figure 9L	%CD163 MT	%TLR2 in PT		Supplementary Figure 9M	%CD163 MT	%TLR4 in PT		Supplementary Figure 9N	%CD206 MT	%TGBFB1 in PT		Supplementary Figure 9O	%CD206 MT	%IL6 in PT		Supplementary Figure 9P	%CD206 MT	%TLR2 in PT		Supplementary Figure 9Q	%CD206 MT	%TLR4 in PT
		80.9524	17.7353			80.9524	0.515703			80.9524	2.59209			80.9524	1.36426			59.5238	17.7353			59.5238	0.515703			59.5238	2.59209			59.5238	1.36426
		53.1915	21.699			53.1915	2.71122			53.1915	0.315258			53.1915	1.51324			38.2979	21.699			38.2979	2.71122			38.2979	0.315258			38.2979	1.51324
		84.252	46.2589			84.252	3.11758			84.252	3.97862			84.252	3.05819			24.4094	46.2589			24.4094	3.11758			24.4094	3.97862			24.4094	3.05819
		68.171	26.7766			68.171	0.749625			68.171	3.41829			68.171	2.54873			37.2922	26.7766			37.2922	0.749625			37.2922	3.41829			37.2922	2.54873
		72.0136	49.679			72.0136	1.02259			72.0136	1.83115			72.0136	0.998811			37.5427	49.679			37.5427	1.02259			37.5427	1.83115			37.5427	0.998811
		89.1473	28.0289			89.1473	0.322826			89.1473	2.27877			89.1473	1.69009			43.6692	28.0289			43.6692	0.322826			43.6692	2.27877			43.6692	1.69009
		82.808	48.4325			82.808	0.614092			82.808	1.14738			82.808	1.69683			44.1261	48.4325			44.1261	0.614092			44.1261	1.14738			44.1261	1.69683
		72.6064	65.6738			72.6064	3.84338			72.6064	4.51597			72.6064	3.21883			59.8404	65.6738			59.8404	3.84338			59.8404	4.51597			59.8404	3.21883
		78.5829	60.689			78.5829	2.08661			78.5829	8.56299			78.5829	5.27559			74.1546	60.689			74.1546	2.08661			74.1546	8.56299			74.1546	5.27559
		50.9273	41.3315			50.9273	1.69209			50.9273	2.57975			50.9273	2.91262			18.9729	41.3315			18.9729	1.69209			18.9729	2.57975			18.9729	2.91262
